# Supplementary material for: Deciphering the emergence, genetic diversity and evolution of classical swine fever virus
Source: Sci Rep. 2017 Dec 20;7:17887. doi: 10.1038/s41598-017-18196-y (PMC5738429; doi:10.1038/s41598-017-18196-y)
Supplement: Supplementary file 2 — File S1 [file 41598_2017_18196_MOESM2_ESM.xlsx]

## Sheet: Sheet1
CSFV-Genotype1
REMARK GENERATED BY CHARMM-GUI (HTTP://WWW.CHARMM-GUI.ORG) V1.8 ON NOV, 04. 2016. edited by Dany Naranjo Feliciano dany@censa.edu.cu
REMARK SETUP PERIODIC BOUNDARY CONDITION
REMARK DATE: 11/ 4/16 9: 4: 6 CREATED BY USER: apache
ATOM 1 N ARG 1 -102.491 21.359 11.106 1.00 62.18 PROA
ATOM 2 HT1 ARG 1 -102.296 21.570 10.105 1.00 0.00 PROA
ATOM 3 HT2 ARG 1 -101.652 21.577 11.669 1.00 0.00 PROA
ATOM 4 HT3 ARG 1 -103.276 21.967 11.427 1.00 0.00 PROA
ATOM 5 CA ARG 1 -102.888 19.943 11.260 1.00 62.18 PROA
ATOM 6 HA ARG 1 -102.085 19.321 10.890 1.00 0.00 PROA
ATOM 7 CB ARG 1 -103.200 19.621 12.729 1.00 62.18 PROA
ATOM 8 HB1 ARG 1 -103.993 20.310 13.113 1.00 0.00 PROA
ATOM 9 HB2 ARG 1 -102.300 19.788 13.366 1.00 0.00 PROA
ATOM 10 CG ARG 1 -103.679 18.182 12.930 1.00 62.18 PROA
ATOM 11 HG1 ARG 1 -102.874 17.442 12.870 1.00 0.00 PROA
ATOM 12 HG2 ARG 1 -104.405 17.876 12.146 1.00 0.00 PROA
ATOM 13 CD ARG 1 -104.376 17.942 14.270 1.00 62.18 PROA
ATOM 14 HD1 ARG 1 -105.228 18.645 14.428 1.00 0.00 PROA
ATOM 15 HD2 ARG 1 -103.668 18.089 15.116 1.00 0.00 PROA
ATOM 16 NE ARG 1 -104.832 16.522 14.289 1.00 62.18 PROA
ATOM 17 HE ARG 1 -104.294 15.801 14.712 1.00 0.00 PROA
ATOM 18 CZ ARG 1 -106.000 16.172 13.673 1.00 62.18 PROA
ATOM 19 NH1 ARG 1 -106.730 17.117 13.012 1.00 62.18 PROA
ATOM 20 HH11 ARG 1 -106.399 18.053 13.024 1.00 0.00 PROA
ATOM 21 HH12 ARG 1 -107.576 16.897 12.559 1.00 0.00 PROA
ATOM 22 NH2 ARG 1 -106.425 14.876 13.706 1.00 62.18 PROA
ATOM 23 HH21 ARG 1 -105.992 14.227 14.330 1.00 0.00 PROA
ATOM 24 HH22 ARG 1 -107.319 14.666 13.346 1.00 0.00 PROA
ATOM 25 C ARG 1 -104.118 19.636 10.480 1.00 62.18 PROA
ATOM 26 O ARG 1 -105.208 20.101 10.803 1.00 62.18 PROA
ATOM 27 N LEU 2 -103.968 18.843 9.407 1.00 49.38 PROA
ATOM 28 HN LEU 2 -103.104 18.430 9.092 1.00 0.00 PROA
ATOM 29 CA LEU 2 -105.119 18.468 8.649 1.00 49.38 PROA
ATOM 30 HA LEU 2 -106.024 18.947 9.000 1.00 0.00 PROA
ATOM 31 CB LEU 2 -104.980 18.681 7.127 1.00 49.38 PROA
ATOM 32 HB1 LEU 2 -105.858 18.247 6.591 1.00 0.00 PROA
ATOM 33 HB2 LEU 2 -104.062 18.162 6.760 1.00 0.00 PROA
ATOM 34 CG LEU 2 -104.901 20.157 6.701 1.00 49.38 PROA
ATOM 35 HG LEU 2 -103.973 20.611 7.128 1.00 0.00 PROA
ATOM 36 CD1 LEU 2 -104.800 20.293 5.172 1.00 49.38 PROA
ATOM 37 HD11 LEU 2 -105.487 19.576 4.674 1.00 0.00 PROA
ATOM 38 HD12 LEU 2 -103.768 20.099 4.815 1.00 0.00 PROA
ATOM 39 HD13 LEU 2 -105.145 21.310 4.909 1.00 0.00 PROA
ATOM 40 CD2 LEU 2 -106.063 20.965 7.297 1.00 49.38 PROA
ATOM 41 HD21 LEU 2 -105.954 21.090 8.395 1.00 0.00 PROA
ATOM 42 HD22 LEU 2 -107.028 20.460 7.100 1.00 0.00 PROA
ATOM 43 HD23 LEU 2 -106.074 21.982 6.844 1.00 0.00 PROA
ATOM 44 C LEU 2 -105.304 16.998 8.828 1.00 49.38 PROA
ATOM 45 O LEU 2 -104.347 16.269 9.082 1.00 49.38 PROA
ATOM 46 N ALA 3 -106.559 16.529 8.700 1.00 37.56 PROA
ATOM 47 HN ALA 3 -107.301 17.118 8.414 1.00 0.00 PROA
ATOM 48 CA ALA 3 -106.852 15.134 8.845 1.00 37.56 PROA
ATOM 49 HA ALA 3 -105.972 14.522 8.688 1.00 0.00 PROA
ATOM 50 CB ALA 3 -107.544 14.786 10.173 1.00 37.56 PROA
ATOM 51 HB1 ALA 3 -107.995 15.706 10.598 1.00 0.00 PROA
ATOM 52 HB2 ALA 3 -106.785 14.426 10.901 1.00 0.00 PROA
ATOM 53 HB3 ALA 3 -108.341 14.022 10.096 1.00 0.00 PROA
ATOM 54 C ALA 3 -107.803 14.765 7.751 1.00 37.56 PROA
ATOM 55 O ALA 3 -108.295 15.628 7.028 1.00 37.56 PROA
ATOM 56 N CYS 4 -108.059 13.452 7.584 1.00104.56 PROA
ATOM 57 HN CYS 4 -107.664 12.753 8.188 1.00 0.00 PROA
ATOM 58 CA CYS 4 -108.932 12.994 6.538 1.00104.56 PROA
ATOM 59 HA CYS 4 -108.945 13.692 5.731 1.00 0.00 PROA
ATOM 60 CB CYS 4 -108.588 11.611 5.973 1.00104.56 PROA
ATOM 61 HB1 CYS 4 -109.296 11.348 5.190 1.00 0.00 PROA
ATOM 62 HB2 CYS 4 -108.546 11.011 6.905 1.00 0.00 PROA
ATOM 63 SG CYS 4 -106.913 11.435 5.327 1.00104.56 PROA
ATOM 64 HG1 CYS 4 -107.029 12.394 4.420 1.00 0.00 PROA
ATOM 65 C CYS 4 -110.285 12.774 7.122 1.00104.56 PROA
ATOM 66 O CYS 4 -110.409 12.203 8.206 1.00104.56 PROA
ATOM 67 N LYS 5 -111.326 13.210 6.379 1.00134.57 PROA
ATOM 68 HN LYS 5 -111.166 13.641 5.481 1.00 0.00 PROA
ATOM 69 CA LYS 5 -112.699 13.057 6.767 1.00134.57 PROA
ATOM 70 HA LYS 5 -112.770 12.597 7.745 1.00 0.00 PROA
ATOM 71 CB LYS 5 -113.515 14.361 6.701 1.00134.57 PROA
ATOM 72 HB1 LYS 5 -114.568 14.198 7.021 1.00 0.00 PROA
ATOM 73 HB2 LYS 5 -113.446 14.666 5.651 1.00 0.00 PROA
ATOM 74 CG LYS 5 -112.903 15.536 7.465 1.00134.57 PROA
ATOM 75 HG1 LYS 5 -113.625 16.382 7.394 1.00 0.00 PROA
ATOM 76 HG2 LYS 5 -111.964 15.857 6.955 1.00 0.00 PROA
ATOM 77 CD LYS 5 -112.623 15.255 8.939 1.00134.57 PROA
ATOM 78 HD1 LYS 5 -113.196 14.354 9.246 1.00 0.00 PROA
ATOM 79 HD2 LYS 5 -113.024 16.108 9.518 1.00 0.00 PROA
ATOM 80 CE LYS 5 -111.135 15.083 9.243 1.00134.57 PROA
ATOM 81 HE1 LYS 5 -110.584 16.005 8.948 1.00 0.00 PROA
ATOM 82 HE2 LYS 5 -110.632 14.286 8.782 1.00 0.00 PROA
ATOM 83 NZ LYS 5 -110.935 14.893 10.697 1.00134.57 PROA
ATOM 84 HZ1 LYS 5 -111.462 14.060 11.029 1.00 0.00 PROA
ATOM 85 HZ2 LYS 5 -111.277 15.718 11.215 1.00 0.00 PROA
ATOM 86 HZ3 LYS 5 -109.932 14.715 10.887 1.00 0.00 PROA
ATOM 87 C LYS 5 -113.328 12.126 5.768 1.00134.57 PROA
ATOM 88 O LYS 5 -112.873 12.005 4.633 1.00134.57 PROA
ATOM 89 N GLU 6 -114.426 11.460 6.177 1.00102.50 PROA
ATOM 90 HN GLU 6 -114.867 11.610 7.056 1.00 0.00 PROA
ATOM 91 CA GLU 6 -115.077 10.432 5.414 1.00102.50 PROA
ATOM 92 HA GLU 6 -114.361 9.664 5.175 1.00 0.00 PROA
ATOM 93 CB GLU 6 -116.250 9.807 6.180 1.00102.50 PROA
ATOM 94 HB1 GLU 6 -115.869 9.355 7.124 1.00 0.00 PROA
ATOM 95 HB2 GLU 6 -116.703 8.982 5.579 1.00 0.00 PROA
ATOM 96 CG GLU 6 -117.337 10.831 6.516 1.00102.50 PROA
ATOM 97 HG1 GLU 6 -117.827 11.279 5.665 1.00 0.00 PROA
ATOM 98 HG2 GLU 6 -116.964 11.630 7.188 1.00 0.00 PROA
ATOM 99 CD GLU 6 -118.477 10.128 7.233 1.00102.50 PROA
ATOM 100 OE1 GLU 6 -119.337 9.528 6.536 1.00102.50 PROA
ATOM 101 OE2 GLU 6 -118.510 10.190 8.492 1.00102.50 PROA
ATOM 102 C GLU 6 -115.649 10.919 4.114 1.00102.50 PROA
ATOM 103 O GLU 6 -115.543 10.218 3.108 1.00102.50 PROA
ATOM 104 N ASP 7 -116.275 12.114 4.086 1.00115.39 PROA
ATOM 105 HN ASP 7 -116.431 12.637 4.912 1.00 0.00 PROA
ATOM 106 CA ASP 7 -116.974 12.489 2.888 1.00115.39 PROA
ATOM 107 HA ASP 7 -117.175 11.640 2.250 1.00 0.00 PROA
ATOM 108 CB ASP 7 -118.315 13.167 3.207 1.00115.39 PROA
ATOM 109 HB1 ASP 7 -118.888 13.420 2.293 1.00 0.00 PROA
ATOM 110 HB2 ASP 7 -118.196 14.073 3.830 1.00 0.00 PROA
ATOM 111 CG ASP 7 -119.170 12.167 3.974 1.00115.39 PROA
ATOM 112 OD1 ASP 7 -119.134 10.957 3.622 1.00115.39 PROA
ATOM 113 OD2 ASP 7 -119.866 12.603 4.930 1.00115.39 PROA
ATOM 114 C ASP 7 -116.181 13.489 2.098 1.00115.39 PROA
ATOM 115 O ASP 7 -116.748 14.467 1.611 1.00115.39 PROA
ATOM 116 N PHE 8 -114.866 13.257 1.904 1.00 73.03 PROA
ATOM 117 HN PHE 8 -114.408 12.465 2.301 1.00 0.00 PROA
ATOM 118 CA PHE 8 -114.073 14.190 1.147 1.00 73.03 PROA
ATOM 119 HA PHE 8 -114.695 14.809 0.515 1.00 0.00 PROA
ATOM 120 CB PHE 8 -113.139 15.079 1.997 1.00 73.03 PROA
ATOM 121 HB1 PHE 8 -112.320 15.545 1.406 1.00 0.00 PROA
ATOM 122 HB2 PHE 8 -112.655 14.465 2.789 1.00 0.00 PROA
ATOM 123 CG PHE 8 -113.896 16.192 2.642 1.00 73.03 PROA
ATOM 124 CD1 PHE 8 -114.486 16.048 3.877 1.00 73.03 PROA
ATOM 125 HD1 PHE 8 -114.595 15.044 4.243 1.00 0.00 PROA
ATOM 126 CE1 PHE 8 -115.171 17.096 4.450 1.00 73.03 PROA
ATOM 127 HE1 PHE 8 -115.533 16.890 5.430 1.00 0.00 PROA
ATOM 128 CZ PHE 8 -115.270 18.299 3.794 1.00 73.03 PROA
ATOM 129 HZ PHE 8 -115.704 19.149 4.292 1.00 0.00 PROA
ATOM 130 CD2 PHE 8 -113.997 17.403 1.996 1.00 73.03 PROA
ATOM 131 HD2 PHE 8 -113.509 17.530 1.041 1.00 0.00 PROA
ATOM 132 CE2 PHE 8 -114.680 18.453 2.562 1.00 73.03 PROA
ATOM 133 HE2 PHE 8 -114.777 19.395 2.048 1.00 0.00 PROA
ATOM 134 C PHE 8 -113.166 13.450 0.206 1.00 73.03 PROA
ATOM 135 O PHE 8 -112.898 12.262 0.379 1.00 73.03 PROA
ATOM 136 N ARG 9 -112.683 14.157 -0.843 1.00 96.23 PROA
ATOM 137 HN ARG 9 -112.942 15.111 -1.018 1.00 0.00 PROA
ATOM 138 CA ARG 9 -111.753 13.584 -1.777 1.00 96.23 PROA
ATOM 139 HA ARG 9 -111.582 12.536 -1.559 1.00 0.00 PROA
ATOM 140 CB ARG 9 -112.163 13.728 -3.251 1.00 96.23 PROA
ATOM 141 HB1 ARG 9 -111.368 13.275 -3.887 1.00 0.00 PROA
ATOM 142 HB2 ARG 9 -112.256 14.806 -3.519 1.00 0.00 PROA
ATOM 143 CG ARG 9 -113.482 13.024 -3.573 1.00 96.23 PROA
ATOM 144 HG1 ARG 9 -114.302 13.606 -3.095 1.00 0.00 PROA
ATOM 145 HG2 ARG 9 -113.472 12.009 -3.102 1.00 0.00 PROA
ATOM 146 CD ARG 9 -113.739 12.837 -5.068 1.00 96.23 PROA
ATOM 147 HD1 ARG 9 -113.098 12.005 -5.453 1.00 0.00 PROA
ATOM 148 HD2 ARG 9 -113.488 13.740 -5.664 1.00 0.00 PROA
ATOM 149 NE ARG 9 -115.162 12.419 -5.220 1.00 96.23 PROA
ATOM 150 HE ARG 9 -115.387 11.453 -5.289 1.00 0.00 PROA
ATOM 151 CZ ARG 9 -116.124 13.378 -5.346 1.00 96.23 PROA
ATOM 152 NH1 ARG 9 -115.765 14.695 -5.374 1.00 96.23 PROA
ATOM 153 HH11 ARG 9 -114.816 14.924 -5.243 1.00 0.00 PROA
ATOM 154 HH12 ARG 9 -116.470 15.386 -5.501 1.00 0.00 PROA
ATOM 155 NH2 ARG 9 -117.437 13.022 -5.449 1.00 96.23 PROA
ATOM 156 HH21 ARG 9 -117.667 12.077 -5.608 1.00 0.00 PROA
ATOM 157 HH22 ARG 9 -118.101 13.735 -5.657 1.00 0.00 PROA
ATOM 158 C ARG 9 -110.447 14.300 -1.587 1.00 96.23 PROA
ATOM 159 O ARG 9 -110.433 15.497 -1.301 1.00 96.23 PROA
ATOM 160 N TYR 10 -109.307 13.583 -1.729 1.00 69.58 PROA
ATOM 161 HN TYR 10 -109.321 12.609 -1.975 1.00 0.00 PROA
ATOM 162 CA TYR 10 -108.024 14.187 -1.477 1.00 69.58 PROA
ATOM 163 HA TYR 10 -108.118 15.257 -1.359 1.00 0.00 PROA
ATOM 164 CB TYR 10 -107.311 13.613 -0.237 1.00 69.58 PROA
ATOM 165 HB1 TYR 10 -106.288 14.033 -0.117 1.00 0.00 PROA
ATOM 166 HB2 TYR 10 -107.237 12.505 -0.309 1.00 0.00 PROA
ATOM 167 CG TYR 10 -108.088 13.972 0.986 1.00 69.58 PROA
ATOM 168 CD1 TYR 10 -107.876 15.174 1.622 1.00 69.58 PROA
ATOM 169 HD1 TYR 10 -107.192 15.867 1.171 1.00 0.00 PROA
ATOM 170 CE1 TYR 10 -108.584 15.508 2.752 1.00 69.58 PROA
ATOM 171 HE1 TYR 10 -108.395 16.461 3.225 1.00 0.00 PROA
ATOM 172 CZ TYR 10 -109.518 14.636 3.259 1.00 69.58 PROA
ATOM 173 OH TYR 10 -110.246 14.975 4.419 1.00 69.58 PROA
ATOM 174 HH TYR 10 -109.936 15.844 4.681 1.00 0.00 PROA
ATOM 175 CD2 TYR 10 -109.025 13.107 1.500 1.00 69.58 PROA
ATOM 176 HD2 TYR 10 -109.217 12.160 1.008 1.00 0.00 PROA
ATOM 177 CE2 TYR 10 -109.739 13.434 2.631 1.00 69.58 PROA
ATOM 178 HE2 TYR 10 -110.490 12.756 3.018 1.00 0.00 PROA
ATOM 179 C TYR 10 -107.094 13.965 -2.642 1.00 69.58 PROA
ATOM 180 O TYR 10 -107.202 12.963 -3.350 1.00 69.58 PROA
ATOM 181 N ALA 11 -106.155 14.924 -2.865 1.00 50.20 PROA
ATOM 182 HN ALA 11 -106.123 15.743 -2.289 1.00 0.00 PROA
ATOM 183 CA ALA 11 -105.181 14.847 -3.931 1.00 50.20 PROA
ATOM 184 HA ALA 11 -104.806 13.836 -3.994 1.00 0.00 PROA
ATOM 185 CB ALA 11 -105.734 15.273 -5.301 1.00 50.20 PROA
ATOM 186 HB1 ALA 11 -106.132 16.310 -5.268 1.00 0.00 PROA
ATOM 187 HB2 ALA 11 -106.581 14.609 -5.583 1.00 0.00 PROA
ATOM 188 HB3 ALA 11 -104.973 15.197 -6.105 1.00 0.00 PROA
ATOM 189 C ALA 11 -104.021 15.765 -3.606 1.00 50.20 PROA
ATOM 190 O ALA 11 -104.085 16.551 -2.662 1.00 50.20 PROA
ATOM 191 N ILE 12 -102.915 15.663 -4.387 1.00123.02 PROA
ATOM 192 HN ILE 12 -102.894 15.010 -5.132 1.00 0.00 PROA
ATOM 193 CA ILE 12 -101.708 16.447 -4.230 1.00123.02 PROA
ATOM 194 HA ILE 12 -101.725 16.992 -3.294 1.00 0.00 PROA
ATOM 195 CB ILE 12 -100.461 15.619 -4.371 1.00123.02 PROA
ATOM 196 HB ILE 12 -100.487 15.058 -5.329 1.00 0.00 PROA
ATOM 197 CG2 ILE 12 -99.256 16.573 -4.344 1.00123.02 PROA
ATOM 198 HG21 ILE 12 -99.314 17.258 -3.471 1.00 0.00 PROA
ATOM 199 HG22 ILE 12 -99.146 17.175 -5.267 1.00 0.00 PROA
ATOM 200 HG23 ILE 12 -98.322 15.977 -4.255 1.00 0.00 PROA
ATOM 201 CG1 ILE 12 -100.386 14.515 -3.305 1.00123.02 PROA
ATOM 202 HG11 ILE 12 -99.539 13.839 -3.571 1.00 0.00 PROA
ATOM 203 HG12 ILE 12 -101.306 13.903 -3.345 1.00 0.00 PROA
ATOM 204 CD ILE 12 -100.169 15.042 -1.890 1.00123.02 PROA
ATOM 205 HD1 ILE 12 -101.001 15.710 -1.582 1.00 0.00 PROA
ATOM 206 HD2 ILE 12 -99.217 15.607 -1.811 1.00 0.00 PROA
ATOM 207 HD3 ILE 12 -100.119 14.195 -1.171 1.00 0.00 PROA
ATOM 208 C ILE 12 -101.651 17.427 -5.375 1.00123.02 PROA
ATOM 209 O ILE 12 -101.910 17.047 -6.516 1.00123.02 PROA
ATOM 210 N SER 13 -101.303 18.714 -5.107 1.00 49.53 PROA
ATOM 211 HN SER 13 -101.111 19.037 -4.174 1.00 0.00 PROA
ATOM 212 CA SER 13 -101.281 19.697 -6.166 1.00 49.53 PROA
ATOM 213 HA SER 13 -101.350 19.214 -7.129 1.00 0.00 PROA
ATOM 214 CB SER 13 -102.420 20.727 -6.065 1.00 49.53 PROA
ATOM 215 HB1 SER 13 -103.387 20.188 -5.977 1.00 0.00 PROA
ATOM 216 HB2 SER 13 -102.452 21.376 -6.967 1.00 0.00 PROA
ATOM 217 OG SER 13 -102.256 21.527 -4.903 1.00 49.53 PROA
ATOM 218 HG1 SER 13 -102.494 22.436 -5.161 1.00 0.00 PROA
ATOM 219 C SER 13 -99.989 20.475 -6.173 1.00 49.53 PROA
ATOM 220 O SER 13 -99.357 20.684 -5.138 1.00 49.53 PROA
ATOM 221 N SER 14 -99.541 20.862 -7.391 1.00 55.34 PROA
ATOM 222 HN SER 14 -100.064 20.595 -8.207 1.00 0.00 PROA
ATOM 223 CA SER 14 -98.376 21.680 -7.623 1.00 55.34 PROA
ATOM 224 HA SER 14 -97.606 21.436 -6.908 1.00 0.00 PROA
ATOM 225 CB SER 14 -97.837 21.547 -9.057 1.00 55.34 PROA
ATOM 226 HB1 SER 14 -97.634 20.480 -9.294 1.00 0.00 PROA
ATOM 227 HB2 SER 14 -96.892 22.128 -9.181 1.00 0.00 PROA
ATOM 228 OG SER 14 -98.794 22.037 -9.985 1.00 55.34 PROA
ATOM 229 HG1 SER 14 -99.441 21.324 -10.107 1.00 0.00 PROA
ATOM 230 C SER 14 -98.696 23.133 -7.396 1.00 55.34 PROA
ATOM 231 O SER 14 -97.815 23.918 -7.046 1.00 55.34 PROA
ATOM 232 N THR 15 -99.968 23.537 -7.620 1.00 54.26 PROA
ATOM 233 HN THR 15 -100.688 22.903 -7.870 1.00 0.00 PROA
ATOM 234 CA THR 15 -100.323 24.929 -7.490 1.00 54.26 PROA
ATOM 235 HA THR 15 -99.625 25.438 -6.841 1.00 0.00 PROA
ATOM 236 CB THR 15 -100.406 25.638 -8.810 1.00 54.26 PROA
ATOM 237 HB THR 15 -100.628 26.717 -8.679 1.00 0.00 PROA
ATOM 238 OG1 THR 15 -101.450 25.086 -9.599 1.00 54.26 PROA
ATOM 239 HG1 THR 15 -101.382 25.411 -10.508 1.00 0.00 PROA
ATOM 240 CG2 THR 15 -99.062 25.487 -9.539 1.00 54.26 PROA
ATOM 241 HG21 THR 15 -98.911 24.450 -9.895 1.00 0.00 PROA
ATOM 242 HG22 THR 15 -98.210 25.761 -8.880 1.00 0.00 PROA
ATOM 243 HG23 THR 15 -99.065 26.144 -10.432 1.00 0.00 PROA
ATOM 244 C THR 15 -101.683 25.058 -6.859 1.00 54.26 PROA
ATOM 245 O THR 15 -102.405 24.078 -6.681 1.00 54.26 PROA
ATOM 246 N ASN 16 -102.004 26.299 -6.431 1.00148.10 PROA
ATOM 247 HN ASN 16 -101.285 26.977 -6.441 1.00 0.00 PROA
ATOM 248 CA ASN 16 -103.230 26.762 -5.826 1.00148.10 PROA
ATOM 249 HA ASN 16 -103.637 25.941 -5.247 1.00 0.00 PROA
ATOM 250 CB ASN 16 -103.045 28.022 -4.971 1.00148.10 PROA
ATOM 251 HB1 ASN 16 -104.004 28.549 -4.768 1.00 0.00 PROA
ATOM 252 HB2 ASN 16 -102.339 28.716 -5.459 1.00 0.00 PROA
ATOM 253 CG ASN 16 -102.520 27.571 -3.623 1.00148.10 PROA
ATOM 254 OD1 ASN 16 -102.977 26.566 -3.081 1.00148.10 PROA
ATOM 255 ND2 ASN 16 -101.540 28.326 -3.060 1.00148.10 PROA
ATOM 256 HD21 ASN 16 -101.177 28.017 -2.185 1.00 0.00 PROA
ATOM 257 HD22 ASN 16 -101.103 29.060 -3.585 1.00 0.00 PROA
ATOM 258 C ASN 16 -104.327 27.067 -6.816 1.00148.10 PROA
ATOM 259 O ASN 16 -105.490 27.155 -6.425 1.00148.10 PROA
ATOM 260 N GLU 17 -103.993 27.301 -8.102 1.00 58.88 PROA
ATOM 261 HN GLU 17 -103.104 27.030 -8.441 1.00 0.00 PROA
ATOM 262 CA GLU 17 -104.938 27.815 -9.071 1.00 58.88 PROA
ATOM 263 HA GLU 17 -105.379 28.707 -8.648 1.00 0.00 PROA
ATOM 264 CB GLU 17 -104.293 28.182 -10.423 1.00 58.88 PROA
ATOM 265 HB1 GLU 17 -103.893 27.259 -10.907 1.00 0.00 PROA
ATOM 266 HB2 GLU 17 -103.423 28.849 -10.226 1.00 0.00 PROA
ATOM 267 CG GLU 17 -105.254 28.893 -11.381 1.00 58.88 PROA
ATOM 268 HG1 GLU 17 -105.680 29.816 -10.946 1.00 0.00 PROA
ATOM 269 HG2 GLU 17 -106.069 28.228 -11.737 1.00 0.00 PROA
ATOM 270 CD GLU 17 -104.491 29.279 -12.642 1.00 58.88 PROA
ATOM 271 OE1 GLU 17 -103.247 29.078 -12.674 1.00 58.88 PROA
ATOM 272 OE2 GLU 17 -105.147 29.783 -13.593 1.00 58.88 PROA
ATOM 273 C GLU 17 -106.100 26.899 -9.354 1.00 58.88 PROA
ATOM 274 O GLU 17 -105.983 25.675 -9.321 1.00 58.88 PROA
ATOM 275 N ILE 18 -107.277 27.517 -9.635 1.00100.86 PROA
ATOM 276 HN ILE 18 -107.327 28.507 -9.687 1.00 0.00 PROA
ATOM 277 CA ILE 18 -108.505 26.820 -9.936 1.00100.86 PROA
ATOM 278 HA ILE 18 -108.311 25.768 -10.092 1.00 0.00 PROA
ATOM 279 CB ILE 18 -109.562 26.992 -8.873 1.00100.86 PROA
ATOM 280 HB ILE 18 -109.715 28.085 -8.687 1.00 0.00 PROA
ATOM 281 CG2 ILE 18 -110.872 26.376 -9.393 1.00100.86 PROA
ATOM 282 HG21 ILE 18 -110.695 25.402 -9.892 1.00 0.00 PROA
ATOM 283 HG22 ILE 18 -111.398 27.039 -10.111 1.00 0.00 PROA
ATOM 284 HG23 ILE 18 -111.566 26.190 -8.543 1.00 0.00 PROA
ATOM 285 CG1 ILE 18 -109.109 26.379 -7.537 1.00100.86 PROA
ATOM 286 HG11 ILE 18 -109.855 26.637 -6.748 1.00 0.00 PROA
ATOM 287 HG12 ILE 18 -108.144 26.833 -7.213 1.00 0.00 PROA
ATOM 288 CD ILE 18 -108.960 24.859 -7.582 1.00100.86 PROA
ATOM 289 HD1 ILE 18 -108.048 24.620 -8.158 1.00 0.00 PROA
ATOM 290 HD2 ILE 18 -109.851 24.357 -8.008 1.00 0.00 PROA
ATOM 291 HD3 ILE 18 -108.783 24.475 -6.569 1.00 0.00 PROA
ATOM 292 C ILE 18 -109.073 27.350 -11.228 1.00100.86 PROA
ATOM 293 O ILE 18 -109.118 28.562 -11.442 1.00100.86 PROA
ATOM 294 N GLY 19 -109.490 26.437 -12.138 1.00 27.37 PROA
ATOM 295 HN GLY 19 -109.441 25.443 -11.950 1.00 0.00 PROA
ATOM 296 CA GLY 19 -110.087 26.804 -13.400 1.00 27.37 PROA
ATOM 297 HA1 GLY 19 -109.632 26.190 -14.165 1.00 0.00 PROA
ATOM 298 HA2 GLY 19 -109.964 27.859 -13.597 1.00 0.00 PROA
ATOM 299 C GLY 19 -111.563 26.520 -13.363 1.00 27.37 PROA
ATOM 300 O GLY 19 -112.130 26.209 -12.316 1.00 27.37 PROA
ATOM 301 N GLN 20 -112.223 26.599 -14.540 1.00 40.27 PROA
ATOM 302 HN GLN 20 -111.754 26.895 -15.365 1.00 0.00 PROA
ATOM 303 CA GLN 20 -113.637 26.354 -14.631 1.00 40.27 PROA
ATOM 304 HA GLN 20 -114.151 26.958 -13.895 1.00 0.00 PROA
ATOM 305 CB GLN 20 -114.229 26.589 -16.031 1.00 40.27 PROA
ATOM 306 HB1 GLN 20 -115.285 26.221 -16.051 1.00 0.00 PROA
ATOM 307 HB2 GLN 20 -113.651 25.987 -16.771 1.00 0.00 PROA
ATOM 308 CG GLN 20 -114.231 28.044 -16.494 1.00 40.27 PROA
ATOM 309 HG1 GLN 20 -113.245 28.521 -16.487 1.00 0.00 PROA
ATOM 310 HG2 GLN 20 -114.867 28.651 -15.813 1.00 0.00 PROA
ATOM 311 CD GLN 20 -114.894 28.063 -17.865 1.00 40.27 PROA
ATOM 312 OE1 GLN 20 -116.046 27.658 -18.014 1.00 40.27 PROA
ATOM 313 NE2 GLN 20 -114.146 28.531 -18.899 1.00 40.27 PROA
ATOM 314 HE21 GLN 20 -114.640 28.589 -19.772 1.00 0.00 PROA
ATOM 315 HE22 GLN 20 -113.237 28.914 -18.775 1.00 0.00 PROA
ATOM 316 C GLN 20 -113.907 24.916 -14.313 1.00 40.27 PROA
ATOM 317 O GLN 20 -114.905 24.589 -13.673 1.00 40.27 PROA
ATOM 318 N LEU 21 -113.039 24.015 -14.809 1.00 96.30 PROA
ATOM 319 HN LEU 21 -112.240 24.300 -15.322 1.00 0.00 PROA
ATOM 320 CA LEU 21 -113.179 22.599 -14.613 1.00 96.30 PROA
ATOM 321 HA LEU 21 -114.207 22.330 -14.816 1.00 0.00 PROA
ATOM 322 CB LEU 21 -112.258 21.773 -15.527 1.00 96.30 PROA
ATOM 323 HB1 LEU 21 -112.303 20.702 -15.225 1.00 0.00 PROA
ATOM 324 HB2 LEU 21 -111.201 22.108 -15.410 1.00 0.00 PROA
ATOM 325 CG LEU 21 -112.668 21.856 -17.011 1.00 96.30 PROA
ATOM 326 HG LEU 21 -113.745 21.564 -17.080 1.00 0.00 PROA
ATOM 327 CD1 LEU 21 -112.557 23.290 -17.554 1.00 96.30 PROA
ATOM 328 HD11 LEU 21 -111.623 23.783 -17.210 1.00 0.00 PROA
ATOM 329 HD12 LEU 21 -113.435 23.901 -17.268 1.00 0.00 PROA
ATOM 330 HD13 LEU 21 -112.543 23.266 -18.662 1.00 0.00 PROA
ATOM 331 CD2 LEU 21 -111.901 20.835 -17.863 1.00 96.30 PROA
ATOM 332 HD21 LEU 21 -112.092 19.807 -17.502 1.00 0.00 PROA
ATOM 333 HD22 LEU 21 -110.806 21.020 -17.802 1.00 0.00 PROA
ATOM 334 HD23 LEU 21 -112.209 20.904 -18.930 1.00 0.00 PROA
ATOM 335 C LEU 21 -112.924 22.220 -13.189 1.00 96.30 PROA
ATOM 336 O LEU 21 -113.527 21.278 -12.682 1.00 96.30 PROA
ATOM 337 N GLY 22 -112.000 22.920 -12.508 1.00 47.30 PROA
ATOM 338 HN GLY 22 -111.510 23.687 -12.912 1.00 0.00 PROA
ATOM 339 CA GLY 22 -111.677 22.564 -11.156 1.00 47.30 PROA
ATOM 340 HA1 GLY 22 -111.810 21.508 -10.976 1.00 0.00 PROA
ATOM 341 HA2 GLY 22 -112.254 23.192 -10.494 1.00 0.00 PROA
ATOM 342 C GLY 22 -110.224 22.883 -10.970 1.00 47.30 PROA
ATOM 343 O GLY 22 -109.701 23.782 -11.626 1.00 47.30 PROA
ATOM 344 N ALA 23 -109.533 22.153 -10.065 1.00 51.55 PROA
ATOM 345 HN ALA 23 -109.965 21.398 -9.590 1.00 0.00 PROA
ATOM 346 CA ALA 23 -108.140 22.422 -9.802 1.00 51.55 PROA
ATOM 347 HA ALA 23 -108.022 23.479 -9.661 1.00 0.00 PROA
ATOM 348 CB ALA 23 -107.568 21.625 -8.613 1.00 51.55 PROA
ATOM 349 HB1 ALA 23 -107.663 20.534 -8.795 1.00 0.00 PROA
ATOM 350 HB2 ALA 23 -108.136 21.866 -7.691 1.00 0.00 PROA
ATOM 351 HB3 ALA 23 -106.500 21.875 -8.436 1.00 0.00 PROA
ATOM 352 C ALA 23 -107.329 22.081 -11.026 1.00 51.55 PROA
ATOM 353 O ALA 23 -107.569 21.064 -11.673 1.00 51.55 PROA
ATOM 354 N GLU 24 -106.412 23.000 -11.416 1.00110.40 PROA
ATOM 355 HN GLU 24 -106.369 23.866 -10.925 1.00 0.00 PROA
ATOM 356 CA GLU 24 -105.506 22.907 -12.540 1.00110.40 PROA
ATOM 357 HA GLU 24 -106.022 22.431 -13.363 1.00 0.00 PROA
ATOM 358 CB GLU 24 -105.035 24.301 -12.991 1.00110.40 PROA
ATOM 359 HB1 GLU 24 -104.226 24.235 -13.755 1.00 0.00 PROA
ATOM 360 HB2 GLU 24 -104.560 24.809 -12.118 1.00 0.00 PROA
ATOM 361 CG GLU 24 -106.167 25.219 -13.464 1.00110.40 PROA
ATOM 362 HG1 GLU 24 -105.862 26.286 -13.390 1.00 0.00 PROA
ATOM 363 HG2 GLU 24 -107.101 25.077 -12.889 1.00 0.00 PROA
ATOM 364 CD GLU 24 -106.448 24.940 -14.933 1.00110.40 PROA
ATOM 365 OE1 GLU 24 -105.661 24.172 -15.547 1.00110.40 PROA
ATOM 366 OE2 GLU 24 -107.447 25.498 -15.461 1.00110.40 PROA
ATOM 367 C GLU 24 -104.248 22.110 -12.267 1.00110.40 PROA
ATOM 368 O GLU 24 -103.783 21.346 -13.111 1.00110.40 PROA
ATOM 369 N GLY 25 -103.671 22.337 -11.070 1.00101.15 PROA
ATOM 370 HN GLY 25 -104.187 22.964 -10.491 1.00 0.00 PROA
ATOM 371 CA GLY 25 -102.406 21.938 -10.492 1.00101.15 PROA
ATOM 372 HA1 GLY 25 -102.257 22.517 -9.593 1.00 0.00 PROA
ATOM 373 HA2 GLY 25 -101.657 22.120 -11.239 1.00 0.00 PROA
ATOM 374 C GLY 25 -102.252 20.485 -10.119 1.00101.15 PROA
ATOM 375 O GLY 25 -101.197 20.122 -9.602 1.00101.15 PROA
ATOM 376 N LEU 26 -103.310 19.655 -10.190 1.00 86.49 PROA
ATOM 377 HN LEU 26 -104.128 19.967 -10.659 1.00 0.00 PROA
ATOM 378 CA LEU 26 -103.243 18.315 -9.650 1.00 86.49 PROA
ATOM 379 HA LEU 26 -102.980 18.408 -8.608 1.00 0.00 PROA
ATOM 380 CB LEU 26 -104.579 17.565 -9.759 1.00 86.49 PROA
ATOM 381 HB1 LEU 26 -104.474 16.536 -9.347 1.00 0.00 PROA
ATOM 382 HB2 LEU 26 -104.866 17.469 -10.830 1.00 0.00 PROA
ATOM 383 CG LEU 26 -105.718 18.254 -8.984 1.00 86.49 PROA
ATOM 384 HG LEU 26 -105.922 19.224 -9.499 1.00 0.00 PROA
ATOM 385 CD1 LEU 26 -107.019 17.442 -9.064 1.00 86.49 PROA
ATOM 386 HD11 LEU 26 -106.917 16.502 -8.481 1.00 0.00 PROA
ATOM 387 HD12 LEU 26 -107.250 17.192 -10.121 1.00 0.00 PROA
ATOM 388 HD13 LEU 26 -107.841 18.053 -8.642 1.00 0.00 PROA
ATOM 389 CD2 LEU 26 -105.296 18.579 -7.541 1.00 86.49 PROA
ATOM 390 HD21 LEU 26 -104.538 19.384 -7.532 1.00 0.00 PROA
ATOM 391 HD22 LEU 26 -104.877 17.676 -7.047 1.00 0.00 PROA
ATOM 392 HD23 LEU 26 -106.173 18.915 -6.947 1.00 0.00 PROA
ATOM 393 C LEU 26 -102.174 17.436 -10.244 1.00 86.49 PROA
ATOM 394 O LEU 26 -102.062 17.267 -11.457 1.00 86.49 PROA
ATOM 395 N THR 27 -101.304 16.914 -9.346 1.00 87.94 PROA
ATOM 396 HN THR 27 -101.361 17.151 -8.368 1.00 0.00 PROA
ATOM 397 CA THR 27 -100.262 15.955 -9.597 1.00 87.94 PROA
ATOM 398 HA THR 27 -99.895 16.107 -10.604 1.00 0.00 PROA
ATOM 399 CB THR 27 -99.122 16.108 -8.643 1.00 87.94 PROA
ATOM 400 HB THR 27 -98.318 15.401 -8.971 1.00 0.00 PROA
ATOM 401 OG1 THR 27 -99.539 15.833 -7.313 1.00 87.94 PROA
ATOM 402 HG1 THR 27 -98.666 15.603 -6.931 1.00 0.00 PROA
ATOM 403 CG2 THR 27 -98.604 17.553 -8.748 1.00 87.94 PROA
ATOM 404 HG21 THR 27 -99.339 18.258 -8.313 1.00 0.00 PROA
ATOM 405 HG22 THR 27 -98.420 17.820 -9.804 1.00 0.00 PROA
ATOM 406 HG23 THR 27 -97.653 17.640 -8.181 1.00 0.00 PROA
ATOM 407 C THR 27 -100.778 14.543 -9.517 1.00 87.94 PROA
ATOM 408 O THR 27 -100.223 13.639 -10.143 1.00 87.94 PROA
ATOM 409 N THR 28 -101.828 14.311 -8.695 1.00126.23 PROA
ATOM 410 HN THR 28 -102.228 15.088 -8.215 1.00 0.00 PROA
ATOM 411 CA THR 28 -102.350 12.994 -8.438 1.00126.23 PROA
ATOM 412 HA THR 28 -101.858 12.255 -9.056 1.00 0.00 PROA
ATOM 413 CB THR 28 -102.232 12.642 -6.982 1.00126.23 PROA
ATOM 414 HB THR 28 -102.852 13.316 -6.341 1.00 0.00 PROA
ATOM 415 OG1 THR 28 -100.892 12.786 -6.547 1.00126.23 PROA
ATOM 416 HG1 THR 28 -100.510 13.525 -7.045 1.00 0.00 PROA
ATOM 417 CG2 THR 28 -102.650 11.189 -6.774 1.00126.23 PROA
ATOM 418 HG21 THR 28 -102.373 10.569 -7.654 1.00 0.00 PROA
ATOM 419 HG22 THR 28 -103.731 11.107 -6.551 1.00 0.00 PROA
ATOM 420 HG23 THR 28 -102.108 10.775 -5.894 1.00 0.00 PROA
ATOM 421 C THR 28 -103.819 13.016 -8.760 1.00126.23 PROA
ATOM 422 O THR 28 -104.407 14.081 -8.933 1.00126.23 PROA
ATOM 423 N THR 29 -104.452 11.824 -8.866 1.00102.47 PROA
ATOM 424 HN THR 29 -103.951 10.974 -8.753 1.00 0.00 PROA
ATOM 425 CA THR 29 -105.860 11.742 -9.151 1.00102.47 PROA
ATOM 426 HA THR 29 -106.150 12.554 -9.806 1.00 0.00 PROA
ATOM 427 CB THR 29 -106.264 10.434 -9.759 1.00102.47 PROA
ATOM 428 HB THR 29 -105.606 10.227 -10.638 1.00 0.00 PROA
ATOM 429 OG1 THR 29 -107.617 10.490 -10.182 1.00102.47 PROA
ATOM 430 HG1 THR 29 -107.821 9.636 -10.588 1.00 0.00 PROA
ATOM 431 CG2 THR 29 -106.063 9.319 -8.720 1.00102.47 PROA
ATOM 432 HG21 THR 29 -106.819 9.371 -7.908 1.00 0.00 PROA
ATOM 433 HG22 THR 29 -105.038 9.368 -8.303 1.00 0.00 PROA
ATOM 434 HG23 THR 29 -106.187 8.333 -9.222 1.00 0.00 PROA
ATOM 435 C THR 29 -106.608 11.889 -7.856 1.00102.47 PROA
ATOM 436 O THR 29 -106.024 11.775 -6.780 1.00102.47 PROA
ATOM 437 N TRP 30 -107.932 12.162 -7.923 1.00 67.63 PROA
ATOM 438 HN TRP 30 -108.403 12.208 -8.800 1.00 0.00 PROA
ATOM 439 CA TRP 30 -108.681 12.322 -6.706 1.00 67.63 PROA
ATOM 440 HA TRP 30 -108.083 12.866 -5.984 1.00 0.00 PROA
ATOM 441 CB TRP 30 -110.022 13.058 -6.867 1.00 67.63 PROA
ATOM 442 HB1 TRP 30 -110.646 12.921 -5.956 1.00 0.00 PROA
ATOM 443 HB2 TRP 30 -110.575 12.590 -7.714 1.00 0.00 PROA
ATOM 444 CG TRP 30 -109.896 14.543 -7.110 1.00 67.63 PROA
ATOM 445 CD1 TRP 30 -109.998 15.249 -8.273 1.00 67.63 PROA
ATOM 446 HD1 TRP 30 -110.109 14.803 -9.256 1.00 0.00 PROA
ATOM 447 NE1 TRP 30 -109.819 16.590 -8.026 1.00 67.63 PROA
ATOM 448 HE1 TRP 30 -109.764 17.329 -8.663 1.00 0.00 PROA
ATOM 449 CE2 TRP 30 -109.589 16.760 -6.675 1.00 67.63 PROA
ATOM 450 CD2 TRP 30 -109.631 15.503 -6.074 1.00 67.63 PROA
ATOM 451 CE3 TRP 30 -109.438 15.349 -4.730 1.00 67.63 PROA
ATOM 452 HE3 TRP 30 -109.432 14.372 -4.272 1.00 0.00 PROA
ATOM 453 CZ3 TRP 30 -109.201 16.487 -3.992 1.00 67.63 PROA
ATOM 454 HZ3 TRP 30 -109.018 16.425 -2.931 1.00 0.00 PROA
ATOM 455 CZ2 TRP 30 -109.356 17.888 -5.940 1.00 67.63 PROA
ATOM 456 HZ2 TRP 30 -109.330 18.863 -6.402 1.00 0.00 PROA
ATOM 457 CH2 TRP 30 -109.161 17.733 -4.586 1.00 67.63 PROA
ATOM 458 HH2 TRP 30 -109.003 18.601 -3.963 1.00 0.00 PROA
ATOM 459 C TRP 30 -108.959 10.976 -6.126 1.00 67.63 PROA
ATOM 460 O TRP 30 -109.393 10.061 -6.826 1.00 67.63 PROA
ATOM 461 N LYS 31 -108.709 10.823 -4.809 1.00 70.22 PROA
ATOM 462 HN LYS 31 -108.321 11.555 -4.247 1.00 0.00 PROA
ATOM 463 CA LYS 31 -108.966 9.565 -4.173 1.00 70.22 PROA
ATOM 464 HA LYS 31 -109.453 8.892 -4.857 1.00 0.00 PROA
ATOM 465 CB LYS 31 -107.719 8.868 -3.593 1.00 70.22 PROA
ATOM 466 HB1 LYS 31 -108.023 8.098 -2.853 1.00 0.00 PROA
ATOM 467 HB2 LYS 31 -107.105 9.652 -3.097 1.00 0.00 PROA
ATOM 468 CG LYS 31 -106.863 8.181 -4.659 1.00 70.22 PROA
ATOM 469 HG1 LYS 31 -106.730 8.882 -5.513 1.00 0.00 PROA
ATOM 470 HG2 LYS 31 -107.438 7.296 -4.982 1.00 0.00 PROA
ATOM 471 CD LYS 31 -105.506 7.696 -4.148 1.00 70.22 PROA
ATOM 472 HD1 LYS 31 -105.652 7.074 -3.247 1.00 0.00 PROA
ATOM 473 HD2 LYS 31 -104.909 8.551 -3.862 1.00 0.00 PROA
ATOM 474 CE LYS 31 -104.735 6.863 -5.175 1.00 70.22 PROA
ATOM 475 HE1 LYS 31 -105.347 5.998 -5.511 1.00 0.00 PROA
ATOM 476 HE2 LYS 31 -103.785 6.483 -4.735 1.00 0.00 PROA
ATOM 477 NZ LYS 31 -104.400 7.690 -6.354 1.00 70.22 PROA
ATOM 478 HZ1 LYS 31 -103.874 8.538 -6.077 1.00 0.00 PROA
ATOM 479 HZ2 LYS 31 -105.288 7.949 -6.825 1.00 0.00 PROA
ATOM 480 HZ3 LYS 31 -103.802 7.139 -7.012 1.00 0.00 PROA
ATOM 481 C LYS 31 -109.942 9.770 -3.059 1.00 70.22 PROA
ATOM 482 O LYS 31 -109.911 10.776 -2.352 1.00 70.22 PROA
ATOM 483 N ASP 32 -110.853 8.789 -2.893 1.00 35.49 PROA
ATOM 484 HN ASP 32 -110.951 8.034 -3.526 1.00 0.00 PROA
ATOM 485 CA ASP 32 -111.865 8.842 -1.882 1.00 35.49 PROA
ATOM 486 HA ASP 32 -112.226 9.860 -1.794 1.00 0.00 PROA
ATOM 487 CB ASP 32 -113.037 7.880 -2.132 1.00 35.49 PROA
ATOM 488 HB1 ASP 32 -113.749 7.841 -1.283 1.00 0.00 PROA
ATOM 489 HB2 ASP 32 -112.679 6.852 -2.341 1.00 0.00 PROA
ATOM 490 CG ASP 32 -113.811 8.396 -3.338 1.00 35.49 PROA
ATOM 491 OD1 ASP 32 -113.314 9.345 -4.001 1.00 35.49 PROA
ATOM 492 OD2 ASP 32 -114.914 7.851 -3.611 1.00 35.49 PROA
ATOM 493 C ASP 32 -111.245 8.484 -0.570 1.00 35.49 PROA
ATOM 494 O ASP 32 -110.123 7.981 -0.509 1.00 35.49 PROA
ATOM 495 N TYR 33 -111.993 8.739 0.524 1.00 60.98 PROA
ATOM 496 HN TYR 33 -112.902 9.127 0.420 1.00 0.00 PROA
ATOM 497 CA TYR 33 -111.528 8.530 1.867 1.00 60.98 PROA
ATOM 498 HA TYR 33 -110.551 8.986 1.953 1.00 0.00 PROA
ATOM 499 CB TYR 33 -112.496 9.113 2.912 1.00 60.98 PROA
ATOM 500 HB1 TYR 33 -113.512 8.674 2.792 1.00 0.00 PROA
ATOM 501 HB2 TYR 33 -112.575 10.215 2.784 1.00 0.00 PROA
ATOM 502 CG TYR 33 -111.973 8.807 4.271 1.00 60.98 PROA
ATOM 503 CD1 TYR 33 -110.959 9.562 4.813 1.00 60.98 PROA
ATOM 504 HD1 TYR 33 -110.585 10.353 4.183 1.00 0.00 PROA
ATOM 505 CE1 TYR 33 -110.480 9.278 6.069 1.00 60.98 PROA
ATOM 506 HE1 TYR 33 -109.669 9.673 6.576 1.00 0.00 PROA
ATOM 507 CZ TYR 33 -111.013 8.239 6.795 1.00 60.98 PROA
ATOM 508 OH TYR 33 -110.518 7.950 8.085 1.00 60.98 PROA
ATOM 509 HH TYR 33 -110.972 7.168 8.406 1.00 0.00 PROA
ATOM 510 CD2 TYR 33 -112.508 7.773 5.004 1.00 60.98 PROA
ATOM 511 HD2 TYR 33 -113.301 7.169 4.579 1.00 0.00 PROA
ATOM 512 CE2 TYR 33 -112.030 7.487 6.261 1.00 60.98 PROA
ATOM 513 HE2 TYR 33 -112.464 6.667 6.821 1.00 0.00 PROA
ATOM 514 C TYR 33 -111.368 7.068 2.144 1.00 60.98 PROA
ATOM 515 O TYR 33 -112.264 6.267 1.884 1.00 60.98 PROA
ATOM 516 N ASP 34 -110.178 6.704 2.669 1.00 60.41 PROA
ATOM 517 HN ASP 34 -109.459 7.376 2.813 1.00 0.00 PROA
ATOM 518 CA ASP 34 -109.821 5.363 3.039 1.00 60.41 PROA
ATOM 519 HA ASP 34 -110.715 4.789 3.244 1.00 0.00 PROA
ATOM 520 CB ASP 34 -108.926 4.668 2.001 1.00 60.41 PROA
ATOM 521 HB1 ASP 34 -108.624 3.666 2.375 1.00 0.00 PROA
ATOM 522 HB2 ASP 34 -108.010 5.131 1.665 1.00 0.00 PROA
ATOM 523 CG ASP 34 -109.782 4.384 0.780 1.00 60.41 PROA
ATOM 524 OD1 ASP 34 -110.821 3.691 0.941 1.00 60.41 PROA
ATOM 525 OD2 ASP 34 -109.411 4.850 -0.330 1.00 60.41 PROA
ATOM 526 C ASP 34 -109.036 5.458 4.313 1.00 60.41 PROA
ATOM 527 O ASP 34 -108.370 6.458 4.576 1.00 60.41 PROA
ATOM 528 N HIS 35 -109.068 4.392 5.133 1.00122.67 PROA
ATOM 529 HN HIS 35 -109.657 3.620 4.916 1.00 0.00 PROA
ATOM 530 CA HIS 35 -108.431 4.417 6.421 1.00122.67 PROA
ATOM 531 HA HIS 35 -108.828 5.249 6.989 1.00 0.00 PROA
ATOM 532 CB HIS 35 -108.648 3.112 7.206 1.00122.67 PROA
ATOM 533 HB1 HIS 35 -108.079 3.137 8.164 1.00 0.00 PROA
ATOM 534 HB2 HIS 35 -108.277 2.237 6.629 1.00 0.00 PROA
ATOM 535 ND1 HIS 35 -110.975 2.204 6.737 1.00122.67 PROA
ATOM 536 HD1 HIS 35 -110.813 1.707 5.886 1.00 0.00 PROA
ATOM 537 CG HIS 35 -110.091 2.888 7.539 1.00122.67 PROA
ATOM 538 CE1 HIS 35 -112.175 2.226 7.370 1.00122.67 PROA
ATOM 539 HE1 HIS 35 -113.069 1.786 6.926 1.00 0.00 PROA
ATOM 540 NE2 HIS 35 -112.122 2.874 8.520 1.00122.67 PROA
ATOM 541 CD2 HIS 35 -110.808 3.290 8.624 1.00122.67 PROA
ATOM 542 HD2 HIS 35 -110.579 3.783 9.547 1.00 0.00 PROA
ATOM 543 C HIS 35 -106.954 4.643 6.299 1.00122.67 PROA
ATOM 544 O HIS 35 -106.396 5.389 7.102 1.00122.67 PROA
ATOM 545 N ASN 36 -106.260 3.993 5.338 1.00117.00 PROA
ATOM 546 HN ASN 36 -106.688 3.418 4.653 1.00 0.00 PROA
ATOM 547 CA ASN 36 -104.845 4.246 5.265 1.00117.00 PROA
ATOM 548 HA ASN 36 -104.496 4.985 5.972 1.00 0.00 PROA
ATOM 549 CB ASN 36 -104.014 2.964 5.449 1.00117.00 PROA
ATOM 550 HB1 ASN 36 -102.924 3.181 5.401 1.00 0.00 PROA
ATOM 551 HB2 ASN 36 -104.284 2.220 4.673 1.00 0.00 PROA
ATOM 552 CG ASN 36 -104.293 2.408 6.843 1.00117.00 PROA
ATOM 553 OD1 ASN 36 -104.378 3.151 7.820 1.00117.00 PROA
ATOM 554 ND2 ASN 36 -104.450 1.060 6.937 1.00117.00 PROA
ATOM 555 HD21 ASN 36 -104.606 0.701 7.863 1.00 0.00 PROA
ATOM 556 HD22 ASN 36 -104.346 0.437 6.168 1.00 0.00 PROA
ATOM 557 C ASN 36 -104.519 4.791 3.902 1.00117.00 PROA
ATOM 558 O ASN 36 -103.449 4.517 3.364 1.00117.00 PROA
ATOM 559 N LEU 37 -105.381 5.672 3.359 1.00 96.88 PROA
ATOM 560 HN LEU 37 -106.153 6.016 3.892 1.00 0.00 PROA
ATOM 561 CA LEU 37 -105.236 6.147 2.010 1.00 96.88 PROA
ATOM 562 HA LEU 37 -105.246 5.287 1.356 1.00 0.00 PROA
ATOM 563 CB LEU 37 -106.349 7.123 1.594 1.00 96.88 PROA
ATOM 564 HB1 LEU 37 -106.241 8.019 2.255 1.00 0.00 PROA
ATOM 565 HB2 LEU 37 -107.385 6.841 1.773 1.00 0.00 PROA
ATOM 566 CG LEU 37 -106.216 7.616 0.143 1.00 96.88 PROA
ATOM 567 HG LEU 37 -105.209 8.054 -0.054 1.00 0.00 PROA
ATOM 568 CD1 LEU 37 -106.411 6.461 -0.854 1.00 96.88 PROA
ATOM 569 HD11 LEU 37 -106.982 5.634 -0.378 1.00 0.00 PROA
ATOM 570 HD12 LEU 37 -105.438 6.063 -1.204 1.00 0.00 PROA
ATOM 571 HD13 LEU 37 -107.023 6.781 -1.714 1.00 0.00 PROA
ATOM 572 CD2 LEU 37 -107.146 8.808 -0.131 1.00 96.88 PROA
ATOM 573 HD21 LEU 37 -106.791 9.698 0.429 1.00 0.00 PROA
ATOM 574 HD22 LEU 37 -108.155 8.581 0.241 1.00 0.00 PROA
ATOM 575 HD23 LEU 37 -107.170 9.072 -1.190 1.00 0.00 PROA
ATOM 576 C LEU 37 -103.927 6.863 1.837 1.00 96.88 PROA
ATOM 577 O LEU 37 -103.490 7.622 2.704 1.00 96.88 PROA
ATOM 578 N GLN 38 -103.262 6.615 0.682 1.00 83.27 PROA
ATOM 579 HN GLN 38 -103.643 6.007 -0.002 1.00 0.00 PROA
ATOM 580 CA GLN 38 -101.988 7.218 0.394 1.00 83.27 PROA
ATOM 581 HA GLN 38 -101.778 7.973 1.127 1.00 0.00 PROA
ATOM 582 CB GLN 38 -100.831 6.210 0.334 1.00 83.27 PROA
ATOM 583 HB1 GLN 38 -101.072 5.433 -0.410 1.00 0.00 PROA
ATOM 584 HB2 GLN 38 -100.785 5.690 1.320 1.00 0.00 PROA
ATOM 585 CG GLN 38 -99.490 6.872 0.015 1.00 83.27 PROA
ATOM 586 HG1 GLN 38 -99.176 7.540 0.843 1.00 0.00 PROA
ATOM 587 HG2 GLN 38 -99.493 7.447 -0.932 1.00 0.00 PROA
ATOM 588 CD GLN 38 -98.443 5.782 -0.149 1.00 83.27 PROA
ATOM 589 OE1 GLN 38 -98.638 4.643 0.275 1.00 83.27 PROA
ATOM 590 NE2 GLN 38 -97.294 6.140 -0.784 1.00 83.27 PROA
ATOM 591 HE21 GLN 38 -96.628 5.437 -1.014 1.00 0.00 PROA
ATOM 592 HE22 GLN 38 -97.153 7.065 -1.125 1.00 0.00 PROA
ATOM 593 C GLN 38 -102.022 7.868 -0.959 1.00 83.27 PROA
ATOM 594 O GLN 38 -102.549 7.310 -1.921 1.00 83.27 PROA
ATOM 595 N LEU 39 -101.434 9.082 -1.048 1.00 61.48 PROA
ATOM 596 HN LEU 39 -101.009 9.480 -0.233 1.00 0.00 PROA
ATOM 597 CA LEU 39 -101.328 9.835 -2.271 1.00 61.48 PROA
ATOM 598 HA LEU 39 -101.815 9.329 -3.089 1.00 0.00 PROA
ATOM 599 CB LEU 39 -101.802 11.291 -2.102 1.00 61.48 PROA
ATOM 600 HB1 LEU 39 -101.602 11.842 -3.048 1.00 0.00 PROA
ATOM 601 HB2 LEU 39 -101.232 11.788 -1.292 1.00 0.00 PROA
ATOM 602 CG LEU 39 -103.309 11.415 -1.806 1.00 61.48 PROA
ATOM 603 HG LEU 39 -103.516 10.865 -0.853 1.00 0.00 PROA
ATOM 604 CD1 LEU 39 -103.724 12.880 -1.586 1.00 61.48 PROA
ATOM 605 HD11 LEU 39 -103.343 13.506 -2.414 1.00 0.00 PROA
ATOM 606 HD12 LEU 39 -103.301 13.271 -0.636 1.00 0.00 PROA
ATOM 607 HD13 LEU 39 -104.827 12.954 -1.538 1.00 0.00 PROA
ATOM 608 CD2 LEU 39 -104.142 10.734 -2.905 1.00 61.48 PROA
ATOM 609 HD21 LEU 39 -103.738 9.721 -3.027 1.00 0.00 PROA
ATOM 610 HD22 LEU 39 -104.064 11.299 -3.858 1.00 0.00 PROA
ATOM 611 HD23 LEU 39 -105.211 10.683 -2.601 1.00 0.00 PROA
ATOM 612 C LEU 39 -99.864 9.872 -2.610 1.00 61.48 PROA
ATOM 613 O LEU 39 -99.042 10.190 -1.751 1.00 61.48 PROA
ATOM 614 N ASP 40 -99.499 9.552 -3.878 1.00101.18 PROA
ATOM 615 HN ASP 40 -100.144 9.402 -4.615 1.00 0.00 PROA
ATOM 616 CA ASP 40 -98.107 9.447 -4.252 1.00101.18 PROA
ATOM 617 HA ASP 40 -97.471 9.807 -3.448 1.00 0.00 PROA
ATOM 618 CB ASP 40 -97.720 7.996 -4.607 1.00101.18 PROA
ATOM 619 HB1 ASP 40 -98.222 7.664 -5.539 1.00 0.00 PROA
ATOM 620 HB2 ASP 40 -97.998 7.311 -3.782 1.00 0.00 PROA
ATOM 621 CG ASP 40 -96.211 7.873 -4.804 1.00101.18 PROA
ATOM 622 OD1 ASP 40 -95.492 8.895 -4.652 1.00101.18 PROA
ATOM 623 OD2 ASP 40 -95.755 6.739 -5.114 1.00101.18 PROA
ATOM 624 C ASP 40 -97.802 10.310 -5.451 1.00101.18 PROA
ATOM 625 O ASP 40 -98.504 10.274 -6.461 1.00101.18 PROA
ATOM 626 N ASP 41 -96.709 11.100 -5.343 1.00179.74 PROA
ATOM 627 HN ASP 41 -96.066 10.903 -4.592 1.00 0.00 PROA
ATOM 628 CA ASP 41 -96.203 12.047 -6.295 1.00179.74 PROA
ATOM 629 HA ASP 41 -96.538 11.798 -7.292 1.00 0.00 PROA
ATOM 630 CB ASP 41 -96.663 13.440 -5.798 1.00179.74 PROA
ATOM 631 HB1 ASP 41 -96.360 13.570 -4.737 1.00 0.00 PROA
ATOM 632 HB2 ASP 41 -97.774 13.462 -5.831 1.00 0.00 PROA
ATOM 633 CG ASP 41 -96.142 14.633 -6.573 1.00179.74 PROA
ATOM 634 OD1 ASP 41 -94.904 14.835 -6.607 1.00179.74 PROA
ATOM 635 OD2 ASP 41 -96.982 15.399 -7.108 1.00179.74 PROA
ATOM 636 C ASP 41 -94.698 11.922 -6.226 1.00179.74 PROA
ATOM 637 O ASP 41 -94.164 11.315 -5.299 1.00179.74 PROA
ATOM 638 N GLY 42 -93.959 12.475 -7.209 1.00 55.30 PROA
ATOM 639 HN GLY 42 -94.419 13.032 -7.897 1.00 0.00 PROA
ATOM 640 CA GLY 42 -92.522 12.371 -7.206 1.00 55.30 PROA
ATOM 641 HA1 GLY 42 -92.215 12.882 -8.097 1.00 0.00 PROA
ATOM 642 HA2 GLY 42 -92.226 11.338 -7.156 1.00 0.00 PROA
ATOM 643 C GLY 42 -91.956 13.062 -5.994 1.00 55.30 PROA
ATOM 644 O GLY 42 -90.902 12.676 -5.488 1.00 55.30 PROA
ATOM 645 N THR 43 -92.575 14.193 -5.601 1.00140.26 PROA
ATOM 646 HN THR 43 -93.440 14.444 -6.077 1.00 0.00 PROA
ATOM 647 CA THR 43 -92.178 15.007 -4.481 1.00140.26 PROA
ATOM 648 HA THR 43 -91.098 15.050 -4.485 1.00 0.00 PROA
ATOM 649 CB THR 43 -92.709 16.405 -4.590 1.00140.26 PROA
ATOM 650 HB THR 43 -92.395 16.790 -5.580 1.00 0.00 PROA
ATOM 651 OG1 THR 43 -92.130 17.228 -3.590 1.00140.26 PROA
ATOM 652 HG1 THR 43 -91.343 16.834 -3.173 1.00 0.00 PROA
ATOM 653 CG2 THR 43 -94.233 16.353 -4.418 1.00140.26 PROA
ATOM 654 HG21 THR 43 -94.766 16.667 -3.551 1.00 0.00 PROA
ATOM 655 HG22 THR 43 -94.621 15.335 -4.489 1.00 0.00 PROA
ATOM 656 HG23 THR 43 -94.743 16.579 -5.316 1.00 0.00 PROA
ATOM 657 C THR 43 -92.583 14.495 -3.114 1.00140.26 PROA
ATOM 658 O THR 43 -91.775 14.551 -2.187 1.00140.26 PROA
ATOM 659 N ILE 44 -93.831 13.993 -2.925 1.00 76.04 PROA
ATOM 660 HN ILE 44 -94.417 13.742 -3.688 1.00 0.00 PROA
ATOM 661 CA ILE 44 -94.281 13.720 -1.575 1.00 76.04 PROA
ATOM 662 HA ILE 44 -93.449 13.585 -0.896 1.00 0.00 PROA
ATOM 663 CB ILE 44 -95.198 14.807 -1.076 1.00 76.04 PROA
ATOM 664 HB ILE 44 -96.123 14.833 -1.710 1.00 0.00 PROA
ATOM 665 CG2 ILE 44 -95.606 14.525 0.380 1.00 76.04 PROA
ATOM 666 HG21 ILE 44 -94.749 14.163 0.986 1.00 0.00 PROA
ATOM 667 HG22 ILE 44 -96.449 13.808 0.446 1.00 0.00 PROA
ATOM 668 HG23 ILE 44 -95.980 15.438 0.880 1.00 0.00 PROA
ATOM 669 CG1 ILE 44 -94.551 16.186 -1.222 1.00 76.04 PROA
ATOM 670 HG11 ILE 44 -93.837 16.395 -2.000 1.00 0.00 PROA
ATOM 671 HG12 ILE 44 -93.835 16.110 -0.370 1.00 0.00 PROA
ATOM 672 CD ILE 44 -95.573 17.293 -1.000 1.00 76.04 PROA
ATOM 673 HD1 ILE 44 -95.919 17.275 0.044 1.00 0.00 PROA
ATOM 674 HD2 ILE 44 -96.427 17.150 -1.696 1.00 0.00 PROA
ATOM 675 HD3 ILE 44 -95.105 18.233 -1.172 1.00 0.00 PROA
ATOM 676 C ILE 44 -95.110 12.464 -1.516 1.00 76.04 PROA
ATOM 677 O ILE 44 -95.686 12.035 -2.515 1.00 76.04 PROA
ATOM 678 N LYS 45 -95.168 11.837 -0.316 1.00119.17 PROA
ATOM 679 HN LYS 45 -94.613 12.168 0.451 1.00 0.00 PROA
ATOM 680 CA LYS 45 -96.044 10.729 -0.054 1.00119.17 PROA
ATOM 681 HA LYS 45 -96.671 10.539 -0.916 1.00 0.00 PROA
ATOM 682 CB LYS 45 -95.319 9.433 0.346 1.00119.17 PROA
ATOM 683 HB1 LYS 45 -94.581 9.258 -0.468 1.00 0.00 PROA
ATOM 684 HB2 LYS 45 -96.068 8.615 0.343 1.00 0.00 PROA
ATOM 685 CG LYS 45 -94.557 9.521 1.669 1.00119.17 PROA
ATOM 686 HG1 LYS 45 -95.056 9.913 2.567 1.00 0.00 PROA
ATOM 687 HG2 LYS 45 -93.688 10.164 1.407 1.00 0.00 PROA
ATOM 688 CD LYS 45 -94.127 8.157 2.211 1.00119.17 PROA
ATOM 689 HD1 LYS 45 -93.366 8.237 2.972 1.00 0.00 PROA
ATOM 690 HD2 LYS 45 -93.677 7.683 1.324 1.00 0.00 PROA
ATOM 691 CE LYS 45 -95.298 7.295 2.681 1.00119.17 PROA
ATOM 692 HE1 LYS 45 -96.009 7.083 1.853 1.00 0.00 PROA
ATOM 693 HE2 LYS 45 -95.850 7.799 3.505 1.00 0.00 PROA
ATOM 694 NZ LYS 45 -94.802 5.998 3.193 1.00119.17 PROA
ATOM 695 HZ1 LYS 45 -94.169 6.145 4.008 1.00 0.00 PROA
ATOM 696 HZ2 LYS 45 -94.290 5.492 2.446 1.00 0.00 PROA
ATOM 697 HZ3 LYS 45 -95.611 5.407 3.498 1.00 0.00 PROA
ATOM 698 C LYS 45 -96.909 11.153 1.099 1.00119.17 PROA
ATOM 699 O LYS 45 -96.409 11.480 2.176 1.00119.17 PROA
ATOM 700 N ALA 46 -98.243 11.173 0.897 1.00 43.39 PROA
ATOM 701 HN ALA 46 -98.631 10.901 0.010 1.00 0.00 PROA
ATOM 702 CA ALA 46 -99.135 11.583 1.943 1.00 43.39 PROA
ATOM 703 HA ALA 46 -98.599 12.031 2.767 1.00 0.00 PROA
ATOM 704 CB ALA 46 -100.247 12.538 1.470 1.00 43.39 PROA
ATOM 705 HB1 ALA 46 -100.876 12.057 0.696 1.00 0.00 PROA
ATOM 706 HB2 ALA 46 -99.797 13.458 1.041 1.00 0.00 PROA
ATOM 707 HB3 ALA 46 -100.905 12.835 2.316 1.00 0.00 PROA
ATOM 708 C ALA 46 -99.797 10.343 2.452 1.00 43.39 PROA
ATOM 709 O ALA 46 -100.315 9.550 1.668 1.00 43.39 PROA
ATOM 710 N ILE 47 -99.783 10.139 3.787 1.00 87.29 PROA
ATOM 711 HN ILE 47 -99.350 10.770 4.436 1.00 0.00 PROA
ATOM 712 CA ILE 47 -100.390 8.964 4.346 1.00 87.29 PROA
ATOM 713 HA ILE 47 -100.981 8.445 3.601 1.00 0.00 PROA
ATOM 714 CB ILE 47 -99.410 7.995 4.947 1.00 87.29 PROA
ATOM 715 HB ILE 47 -98.629 7.787 4.177 1.00 0.00 PROA
ATOM 716 CG2 ILE 47 -98.750 8.657 6.170 1.00 87.29 PROA
ATOM 717 HG21 ILE 47 -99.420 8.719 7.049 1.00 0.00 PROA
ATOM 718 HG22 ILE 47 -98.304 9.625 5.919 1.00 0.00 PROA
ATOM 719 HG23 ILE 47 -97.903 8.014 6.501 1.00 0.00 PROA
ATOM 720 CG1 ILE 47 -100.109 6.661 5.263 1.00 87.29 PROA
ATOM 721 HG11 ILE 47 -100.724 6.340 4.390 1.00 0.00 PROA
ATOM 722 HG12 ILE 47 -100.796 6.795 6.129 1.00 0.00 PROA
ATOM 723 CD ILE 47 -99.141 5.528 5.601 1.00 87.29 PROA
ATOM 724 HD1 ILE 47 -98.531 5.777 6.496 1.00 0.00 PROA
ATOM 725 HD2 ILE 47 -98.459 5.316 4.751 1.00 0.00 PROA
ATOM 726 HD3 ILE 47 -99.700 4.599 5.838 1.00 0.00 PROA
ATOM 727 C ILE 47 -101.321 9.375 5.436 1.00 87.29 PROA
ATOM 728 O ILE 47 -101.004 10.220 6.272 1.00 87.29 PROA
ATOM 729 N CYS 48 -102.520 8.771 5.450 1.00 80.27 PROA
ATOM 730 HN CYS 48 -102.812 8.132 4.735 1.00 0.00 PROA
ATOM 731 CA CYS 48 -103.473 9.104 6.463 1.00 80.27 PROA
ATOM 732 HA CYS 48 -103.159 9.937 7.077 1.00 0.00 PROA
ATOM 733 CB CYS 48 -104.825 9.411 5.813 1.00 80.27 PROA
ATOM 734 HB1 CYS 48 -105.353 8.489 5.478 1.00 0.00 PROA
ATOM 735 HB2 CYS 48 -104.593 9.951 4.865 1.00 0.00 PROA
ATOM 736 SG CYS 48 -105.939 10.436 6.798 1.00 80.27 PROA
ATOM 737 HG1 CYS 48 -106.960 9.603 6.630 1.00 0.00 PROA
ATOM 738 C CYS 48 -103.588 7.874 7.312 1.00 80.27 PROA
ATOM 739 O CYS 48 -104.483 7.054 7.117 1.00 80.27 PROA
ATOM 740 N THR 49 -102.625 7.681 8.239 1.00135.42 PROA
ATOM 741 HN THR 49 -101.856 8.308 8.304 1.00 0.00 PROA
ATOM 742 CA THR 49 -102.611 6.510 9.073 1.00135.42 PROA
ATOM 743 HA THR 49 -102.773 5.645 8.439 1.00 0.00 PROA
ATOM 744 CB THR 49 -101.287 6.339 9.776 1.00135.42 PROA
ATOM 745 HB THR 49 -100.491 6.211 8.999 1.00 0.00 PROA
ATOM 746 OG1 THR 49 -101.309 5.172 10.584 1.00135.42 PROA
ATOM 747 HG1 THR 49 -101.911 4.531 10.169 1.00 0.00 PROA
ATOM 748 CG2 THR 49 -100.966 7.585 10.617 1.00135.42 PROA
ATOM 749 HG21 THR 49 -101.502 7.641 11.581 1.00 0.00 PROA
ATOM 750 HG22 THR 49 -101.025 8.532 10.049 1.00 0.00 PROA
ATOM 751 HG23 THR 49 -99.921 7.365 10.888 1.00 0.00 PROA
ATOM 752 C THR 49 -103.721 6.483 10.095 1.00135.42 PROA
ATOM 753 O THR 49 -104.508 5.540 10.154 1.00135.42 PROA
ATOM 754 N ALA 50 -103.761 7.515 10.957 1.00 69.71 PROA
ATOM 755 HN ALA 50 -103.071 8.216 10.840 1.00 0.00 PROA
ATOM 756 CA ALA 50 -104.671 7.740 12.051 1.00 69.71 PROA
ATOM 757 HA ALA 50 -104.839 6.791 12.539 1.00 0.00 PROA
ATOM 758 CB ALA 50 -104.135 8.761 13.070 1.00 69.71 PROA
ATOM 759 HB1 ALA 50 -103.945 9.750 12.611 1.00 0.00 PROA
ATOM 760 HB2 ALA 50 -103.180 8.397 13.505 1.00 0.00 PROA
ATOM 761 HB3 ALA 50 -104.851 8.892 13.910 1.00 0.00 PROA
ATOM 762 C ALA 50 -106.013 8.213 11.604 1.00 69.71 PROA
ATOM 763 O ALA 50 -107.016 7.999 12.285 1.00 69.71 PROA
ATOM 764 N GLY 51 -106.058 8.895 10.450 1.00 49.16 PROA
ATOM 765 HN GLY 51 -105.289 8.848 9.818 1.00 0.00 PROA
ATOM 766 CA GLY 51 -107.209 9.647 10.067 1.00 49.16 PROA
ATOM 767 HA1 GLY 51 -108.016 9.571 10.774 1.00 0.00 PROA
ATOM 768 HA2 GLY 51 -107.486 9.397 9.055 1.00 0.00 PROA
ATOM 769 C GLY 51 -106.677 11.043 10.124 1.00 49.16 PROA
ATOM 770 O GLY 51 -107.370 12.020 9.839 1.00 49.16 PROA
ATOM 771 N SER 52 -105.389 11.135 10.532 1.00 81.82 PROA
ATOM 772 HN SER 52 -104.916 10.307 10.808 1.00 0.00 PROA
ATOM 773 CA SER 52 -104.643 12.359 10.564 1.00 81.82 PROA
ATOM 774 HA SER 52 -105.227 13.179 10.184 1.00 0.00 PROA
ATOM 775 CB SER 52 -104.078 12.694 11.957 1.00 81.82 PROA
ATOM 776 HB1 SER 52 -103.404 11.882 12.311 1.00 0.00 PROA
ATOM 777 HB2 SER 52 -104.915 12.778 12.681 1.00 0.00 PROA
ATOM 778 OG SER 52 -103.347 13.911 11.916 1.00 81.82 PROA
ATOM 779 HG1 SER 52 -102.561 13.798 11.360 1.00 0.00 PROA
ATOM 780 C SER 52 -103.484 12.139 9.632 1.00 81.82 PROA
ATOM 781 O SER 52 -102.846 11.087 9.661 1.00 81.82 PROA
ATOM 782 N PHE 53 -103.188 13.141 8.774 1.00 91.07 PROA
ATOM 783 HN PHE 53 -103.681 14.005 8.789 1.00 0.00 PROA
ATOM 784 CA PHE 53 -102.169 13.030 7.762 1.00 91.07 PROA
ATOM 785 HA PHE 53 -102.255 12.057 7.300 1.00 0.00 PROA
ATOM 786 CB PHE 53 -102.228 14.127 6.678 1.00 91.07 PROA
ATOM 787 HB1 PHE 53 -101.284 14.189 6.089 1.00 0.00 PROA
ATOM 788 HB2 PHE 53 -102.393 15.118 7.156 1.00 0.00 PROA
ATOM 789 CG PHE 53 -103.309 13.891 5.675 1.00 91.07 PROA
ATOM 790 CD1 PHE 53 -103.079 13.066 4.596 1.00 91.07 PROA
ATOM 791 HD1 PHE 53 -102.119 12.574 4.497 1.00 0.00 PROA
ATOM 792 CE1 PHE 53 -104.055 12.847 3.653 1.00 91.07 PROA
ATOM 793 HE1 PHE 53 -103.868 12.188 2.813 1.00 0.00 PROA
ATOM 794 CZ PHE 53 -105.277 13.462 3.779 1.00 91.07 PROA
ATOM 795 HZ PHE 53 -106.042 13.301 3.030 1.00 0.00 PROA
ATOM 796 CD2 PHE 53 -104.535 14.506 5.788 1.00 91.07 PROA
ATOM 797 HD2 PHE 53 -104.733 15.162 6.622 1.00 0.00 PROA
ATOM 798 CE2 PHE 53 -105.517 14.292 4.847 1.00 91.07 PROA
ATOM 799 HE2 PHE 53 -106.480 14.776 4.951 1.00 0.00 PROA
ATOM 800 C PHE 53 -100.786 13.136 8.328 1.00 91.07 PROA
ATOM 801 O PHE 53 -100.518 13.921 9.237 1.00 91.07 PROA
ATOM 802 N LYS 54 -99.868 12.323 7.757 1.00 78.14 PROA
ATOM 803 HN LYS 54 -100.158 11.648 7.066 1.00 0.00 PROA
ATOM 804 CA LYS 54 -98.459 12.325 8.041 1.00 78.14 PROA
ATOM 805 HA LYS 54 -98.170 13.211 8.593 1.00 0.00 PROA
ATOM 806 CB LYS 54 -97.955 11.033 8.711 1.00 78.14 PROA
ATOM 807 HB1 LYS 54 -96.844 11.066 8.805 1.00 0.00 PROA
ATOM 808 HB2 LYS 54 -98.207 10.162 8.085 1.00 0.00 PROA
ATOM 809 CG LYS 54 -98.536 10.761 10.101 1.00 78.14 PROA
ATOM 810 HG1 LYS 54 -99.640 10.932 10.081 1.00 0.00 PROA
ATOM 811 HG2 LYS 54 -98.108 11.523 10.791 1.00 0.00 PROA
ATOM 812 CD LYS 54 -98.266 9.338 10.597 1.00 78.14 PROA
ATOM 813 HD1 LYS 54 -97.175 9.124 10.484 1.00 0.00 PROA
ATOM 814 HD2 LYS 54 -98.749 8.652 9.873 1.00 0.00 PROA
ATOM 815 CE LYS 54 -98.688 9.101 12.047 1.00 78.14 PROA
ATOM 816 HE1 LYS 54 -98.694 8.023 12.301 1.00 0.00 PROA
ATOM 817 HE2 LYS 54 -99.696 9.529 12.242 1.00 0.00 PROA
ATOM 818 NZ LYS 54 -97.725 9.749 12.969 1.00 78.14 PROA
ATOM 819 HZ1 LYS 54 -97.768 10.756 12.701 1.00 0.00 PROA
ATOM 820 HZ2 LYS 54 -96.756 9.431 12.811 1.00 0.00 PROA
ATOM 821 HZ3 LYS 54 -98.010 9.688 13.967 1.00 0.00 PROA
ATOM 822 C LYS 54 -97.816 12.357 6.689 1.00 78.14 PROA
ATOM 823 O LYS 54 -98.371 11.815 5.735 1.00 78.14 PROA
ATOM 824 N VAL 55 -96.637 12.997 6.542 1.00102.56 PROA
ATOM 825 HN VAL 55 -96.116 13.412 7.282 1.00 0.00 PROA
ATOM 826 CA VAL 55 -96.081 13.044 5.220 1.00102.56 PROA
ATOM 827 HA VAL 55 -96.471 12.256 4.588 1.00 0.00 PROA
ATOM 828 CB VAL 55 -96.293 14.355 4.524 1.00102.56 PROA
ATOM 829 HB VAL 55 -95.860 14.324 3.492 1.00 0.00 PROA
ATOM 830 CG1 VAL 55 -97.805 14.578 4.357 1.00102.56 PROA
ATOM 831 HG11 VAL 55 -98.281 14.781 5.340 1.00 0.00 PROA
ATOM 832 HG12 VAL 55 -98.291 13.691 3.907 1.00 0.00 PROA
ATOM 833 HG13 VAL 55 -97.994 15.453 3.700 1.00 0.00 PROA
ATOM 834 CG2 VAL 55 -95.576 15.459 5.317 1.00102.56 PROA
ATOM 835 HG21 VAL 55 -94.472 15.370 5.253 1.00 0.00 PROA
ATOM 836 HG22 VAL 55 -95.863 15.453 6.390 1.00 0.00 PROA
ATOM 837 HG23 VAL 55 -95.850 16.445 4.887 1.00 0.00 PROA
ATOM 838 C VAL 55 -94.609 12.801 5.258 1.00102.56 PROA
ATOM 839 O VAL 55 -93.942 13.048 6.262 1.00102.56 PROA
ATOM 840 N ILE 56 -94.085 12.256 4.139 1.00 48.54 PROA
ATOM 841 HN ILE 56 -94.695 12.022 3.382 1.00 0.00 PROA
ATOM 842 CA ILE 56 -92.677 12.059 3.956 1.00 48.54 PROA
ATOM 843 HA ILE 56 -92.115 12.563 4.729 1.00 0.00 PROA
ATOM 844 CB ILE 56 -92.252 10.622 3.870 1.00 48.54 PROA
ATOM 845 HB ILE 56 -92.818 10.117 3.123 1.00 0.00 PROA
ATOM 846 CG2 ILE 56 -90.782 10.578 3.420 1.00 48.54 PROA
ATOM 847 HG21 ILE 56 -90.149 11.246 4.044 1.00 0.00 PROA
ATOM 848 HG22 ILE 56 -90.648 10.848 2.350 1.00 0.00 PROA
ATOM 849 HG23 ILE 56 -90.376 9.549 3.511 1.00 0.00 PROA
ATOM 850 CG1 ILE 56 -92.517 9.911 5.208 1.00 48.54 PROA
ATOM 851 HG11 ILE 56 -93.538 10.152 5.582 1.00 0.00 PROA
ATOM 852 HG12 ILE 56 -91.802 10.324 5.958 1.00 0.00 PROA
ATOM 853 CD ILE 56 -92.370 8.393 5.134 1.00 48.54 PROA
ATOM 854 HD1 ILE 56 -91.733 8.072 4.286 1.00 0.00 PROA
ATOM 855 HD2 ILE 56 -93.370 7.918 5.074 1.00 0.00 PROA
ATOM 856 HD3 ILE 56 -91.888 8.033 6.074 1.00 0.00 PROA
ATOM 857 C ILE 56 -92.336 12.698 2.648 1.00 48.54 PROA
ATOM 858 O ILE 56 -93.010 12.469 1.644 1.00 48.54 PROA
ATOM 859 N ALA 57 -91.272 13.522 2.613 1.00 74.03 PROA
ATOM 860 HN ALA 57 -90.689 13.696 3.401 1.00 0.00 PROA
ATOM 861 CA ALA 57 -90.979 14.179 1.373 1.00 74.03 PROA
ATOM 862 HA ALA 57 -91.795 14.113 0.665 1.00 0.00 PROA
ATOM 863 CB ALA 57 -90.672 15.677 1.531 1.00 74.03 PROA
ATOM 864 HB1 ALA 57 -89.808 15.833 2.211 1.00 0.00 PROA
ATOM 865 HB2 ALA 57 -91.549 16.212 1.931 1.00 0.00 PROA
ATOM 866 HB3 ALA 57 -90.435 16.138 0.545 1.00 0.00 PROA
ATOM 867 C ALA 57 -89.790 13.541 0.736 1.00 74.03 PROA
ATOM 868 O ALA 57 -88.773 13.331 1.392 1.00 74.03 PROA
ATOM 869 N LEU 58 -89.958 13.121 -0.543 1.00 82.75 PROA
ATOM 870 HN LEU 58 -90.849 13.213 -0.985 1.00 0.00 PROA
ATOM 871 CA LEU 58 -88.951 12.591 -1.425 1.00 82.75 PROA
ATOM 872 HA LEU 58 -88.306 11.927 -0.866 1.00 0.00 PROA
ATOM 873 CB LEU 58 -89.540 11.886 -2.659 1.00 82.75 PROA
ATOM 874 HB1 LEU 58 -88.744 11.630 -3.395 1.00 0.00 PROA
ATOM 875 HB2 LEU 58 -90.270 12.568 -3.147 1.00 0.00 PROA
ATOM 876 CG LEU 58 -90.269 10.566 -2.364 1.00 82.75 PROA
ATOM 877 HG LEU 58 -91.143 10.804 -1.712 1.00 0.00 PROA
ATOM 878 CD1 LEU 58 -90.817 9.941 -3.658 1.00 82.75 PROA
ATOM 879 HD11 LEU 58 -89.997 9.775 -4.382 1.00 0.00 PROA
ATOM 880 HD12 LEU 58 -91.559 10.627 -4.128 1.00 0.00 PROA
ATOM 881 HD13 LEU 58 -91.339 8.984 -3.472 1.00 0.00 PROA
ATOM 882 CD2 LEU 58 -89.365 9.590 -1.595 1.00 82.75 PROA
ATOM 883 HD21 LEU 58 -89.170 9.956 -0.565 1.00 0.00 PROA
ATOM 884 HD22 LEU 58 -88.406 9.527 -2.134 1.00 0.00 PROA
ATOM 885 HD23 LEU 58 -89.812 8.583 -1.540 1.00 0.00 PROA
ATOM 886 C LEU 58 -88.086 13.688 -1.976 1.00 82.75 PROA
ATOM 887 O LEU 58 -86.876 13.514 -2.117 1.00 82.75 PROA
ATOM 888 N ASN 59 -88.701 14.832 -2.362 1.00109.24 PROA
ATOM 889 HN ASN 59 -89.688 14.941 -2.209 1.00 0.00 PROA
ATOM 890 CA ASN 59 -87.980 15.930 -2.957 1.00109.24 PROA
ATOM 891 HA ASN 59 -87.044 15.945 -2.418 1.00 0.00 PROA
ATOM 892 CB ASN 59 -87.868 15.835 -4.487 1.00109.24 PROA
ATOM 893 HB1 ASN 59 -88.829 16.045 -4.999 1.00 0.00 PROA
ATOM 894 HB2 ASN 59 -87.547 14.818 -4.768 1.00 0.00 PROA
ATOM 895 CG ASN 59 -86.816 16.843 -4.928 1.00109.24 PROA
ATOM 896 OD1 ASN 59 -86.827 17.312 -6.064 1.00109.24 PROA
ATOM 897 ND2 ASN 59 -85.871 17.183 -4.011 1.00109.24 PROA
ATOM 898 HD21 ASN 59 -85.142 17.793 -4.336 1.00 0.00 PROA
ATOM 899 HD22 ASN 59 -85.794 16.704 -3.145 1.00 0.00 PROA
ATOM 900 C ASN 59 -88.697 17.217 -2.644 1.00109.24 PROA
ATOM 901 O ASN 59 -89.873 17.201 -2.281 1.00109.24 PROA
ATOM 902 N VAL 60 -87.999 18.374 -2.757 1.00139.92 PROA
ATOM 903 HN VAL 60 -87.050 18.395 -3.059 1.00 0.00 PROA
ATOM 904 CA VAL 60 -88.646 19.615 -2.423 1.00139.92 PROA
ATOM 905 HA VAL 60 -89.723 19.522 -2.419 1.00 0.00 PROA
ATOM 906 CB VAL 60 -88.179 20.085 -1.064 1.00139.92 PROA
ATOM 907 HB VAL 60 -87.095 20.355 -1.109 1.00 0.00 PROA
ATOM 908 CG1 VAL 60 -88.953 21.336 -0.611 1.00139.92 PROA
ATOM 909 HG11 VAL 60 -89.711 21.665 -1.343 1.00 0.00 PROA
ATOM 910 HG12 VAL 60 -88.259 22.187 -0.447 1.00 0.00 PROA
ATOM 911 HG13 VAL 60 -89.471 21.141 0.352 1.00 0.00 PROA
ATOM 912 CG2 VAL 60 -88.298 18.905 -0.087 1.00139.92 PROA
ATOM 913 HG21 VAL 60 -87.557 18.103 -0.273 1.00 0.00 PROA
ATOM 914 HG22 VAL 60 -89.324 18.477 -0.116 1.00 0.00 PROA
ATOM 915 HG23 VAL 60 -88.129 19.273 0.949 1.00 0.00 PROA
ATOM 916 C VAL 60 -88.297 20.663 -3.465 1.00139.92 PROA
ATOM 917 O VAL 60 -88.253 21.859 -3.179 1.00139.92 PROA
ATOM 918 N VAL 61 -88.084 20.265 -4.735 1.00 66.95 PROA
ATOM 919 HN VAL 61 -88.121 19.312 -5.023 1.00 0.00 PROA
ATOM 920 CA VAL 61 -87.762 21.249 -5.736 1.00 66.95 PROA
ATOM 921 HA VAL 61 -86.928 21.854 -5.407 1.00 0.00 PROA
ATOM 922 CB VAL 61 -87.449 20.643 -7.072 1.00 66.95 PROA
ATOM 923 HB VAL 61 -88.261 19.942 -7.381 1.00 0.00 PROA
ATOM 924 CG1 VAL 61 -87.351 21.772 -8.110 1.00 66.95 PROA
ATOM 925 HG11 VAL 61 -86.751 22.608 -7.718 1.00 0.00 PROA
ATOM 926 HG12 VAL 61 -88.350 22.132 -8.430 1.00 0.00 PROA
ATOM 927 HG13 VAL 61 -86.824 21.389 -9.012 1.00 0.00 PROA
ATOM 928 CG2 VAL 61 -86.155 19.823 -6.944 1.00 66.95 PROA
ATOM 929 HG21 VAL 61 -86.046 19.390 -5.944 1.00 0.00 PROA
ATOM 930 HG22 VAL 61 -85.274 20.471 -7.147 1.00 0.00 PROA
ATOM 931 HG23 VAL 61 -86.128 19.019 -7.712 1.00 0.00 PROA
ATOM 932 C VAL 61 -88.942 22.148 -5.918 1.00 66.95 PROA
ATOM 933 O VAL 61 -88.792 23.368 -5.993 1.00 66.95 PROA
ATOM 934 N SER 62 -90.154 21.561 -5.973 1.00 84.00 PROA
ATOM 935 HN SER 62 -90.279 20.581 -5.854 1.00 0.00 PROA
ATOM 936 CA SER 62 -91.306 22.374 -6.219 1.00 84.00 PROA
ATOM 937 HA SER 62 -91.046 23.417 -6.356 1.00 0.00 PROA
ATOM 938 CB SER 62 -92.134 21.936 -7.440 1.00 84.00 PROA
ATOM 939 HB1 SER 62 -92.479 20.886 -7.321 1.00 0.00 PROA
ATOM 940 HB2 SER 62 -91.505 21.995 -8.351 1.00 0.00 PROA
ATOM 941 OG SER 62 -93.247 22.801 -7.603 1.00 84.00 PROA
ATOM 942 HG1 SER 62 -93.924 22.571 -6.945 1.00 0.00 PROA
ATOM 943 C SER 62 -92.220 22.321 -5.034 1.00 84.00 PROA
ATOM 944 O SER 62 -92.190 21.388 -4.235 1.00 84.00 PROA
ATOM 945 N ARG 63 -93.072 23.360 -4.914 1.00144.88 PROA
ATOM 946 HN ARG 63 -93.074 24.065 -5.615 1.00 0.00 PROA
ATOM 947 CA ARG 63 -93.992 23.527 -3.823 1.00144.88 PROA
ATOM 948 HA ARG 63 -93.489 23.309 -2.888 1.00 0.00 PROA
ATOM 949 CB ARG 63 -94.623 24.925 -3.802 1.00144.88 PROA
ATOM 950 HB1 ARG 63 -95.287 25.027 -2.910 1.00 0.00 PROA
ATOM 951 HB2 ARG 63 -95.273 25.048 -4.704 1.00 0.00 PROA
ATOM 952 CG ARG 63 -93.598 26.057 -3.799 1.00144.88 PROA
ATOM 953 HG1 ARG 63 -92.772 25.871 -4.514 1.00 0.00 PROA
ATOM 954 HG2 ARG 63 -93.268 26.067 -2.762 1.00 0.00 PROA
ATOM 955 CD ARG 63 -94.214 27.429 -4.074 1.00144.88 PROA
ATOM 956 HD1 ARG 63 -94.894 27.719 -3.238 1.00 0.00 PROA
ATOM 957 HD2 ARG 63 -94.814 27.344 -5.011 1.00 0.00 PROA
ATOM 958 NE ARG 63 -93.094 28.409 -4.140 1.00144.88 PROA
ATOM 959 HE ARG 63 -92.527 28.473 -3.291 1.00 0.00 PROA
ATOM 960 CZ ARG 63 -93.052 29.339 -5.137 1.00144.88 PROA
ATOM 961 NH1 ARG 63 -94.036 29.368 -6.081 1.00144.88 PROA
ATOM 962 HH11 ARG 63 -94.805 28.725 -6.052 1.00 0.00 PROA
ATOM 963 HH12 ARG 63 -93.954 29.972 -6.864 1.00 0.00 PROA
ATOM 964 NH2 ARG 63 -92.029 30.241 -5.192 1.00144.88 PROA
ATOM 965 HH21 ARG 63 -91.321 30.104 -4.504 1.00 0.00 PROA
ATOM 966 HH22 ARG 63 -91.924 30.745 -6.031 1.00 0.00 PROA
ATOM 967 C ARG 63 -95.132 22.570 -4.010 1.00144.88 PROA
ATOM 968 O ARG 63 -95.602 22.370 -5.129 1.00144.88 PROA
ATOM 969 N ARG 64 -95.622 21.969 -2.902 1.00167.71 PROA
ATOM 970 HN ARG 64 -95.265 22.189 -1.996 1.00 0.00 PROA
ATOM 971 CA ARG 64 -96.698 21.022 -3.001 1.00167.71 PROA
ATOM 972 HA ARG 64 -97.150 21.059 -3.982 1.00 0.00 PROA
ATOM 973 CB ARG 64 -96.262 19.589 -2.699 1.00167.71 PROA
ATOM 974 HB1 ARG 64 -97.123 18.941 -2.437 1.00 0.00 PROA
ATOM 975 HB2 ARG 64 -95.643 19.830 -1.805 1.00 0.00 PROA
ATOM 976 CG ARG 64 -95.439 18.976 -3.826 1.00167.71 PROA
ATOM 977 HG1 ARG 64 -94.646 18.446 -3.299 1.00 0.00 PROA
ATOM 978 HG2 ARG 64 -94.825 19.801 -4.263 1.00 0.00 PROA
ATOM 979 CD ARG 64 -96.322 18.364 -4.911 1.00167.71 PROA
ATOM 980 HD1 ARG 64 -97.367 18.549 -4.562 1.00 0.00 PROA
ATOM 981 HD2 ARG 64 -96.416 17.294 -5.130 1.00 0.00 PROA
ATOM 982 NE ARG 64 -96.216 19.183 -6.152 1.00167.71 PROA
ATOM 983 HE ARG 64 -96.917 19.862 -6.347 1.00 0.00 PROA
ATOM 984 CZ ARG 64 -95.207 18.933 -7.034 1.00167.71 PROA
ATOM 985 NH1 ARG 64 -94.155 18.147 -6.667 1.00167.71 PROA
ATOM 986 HH11 ARG 64 -93.547 17.824 -7.386 1.00 0.00 PROA
ATOM 987 HH12 ARG 64 -94.033 17.970 -5.693 1.00 0.00 PROA
ATOM 988 NH2 ARG 64 -95.268 19.433 -8.301 1.00167.71 PROA
ATOM 989 HH21 ARG 64 -96.049 19.973 -8.564 1.00 0.00 PROA
ATOM 990 HH22 ARG 64 -94.534 19.310 -8.961 1.00 0.00 PROA
ATOM 991 C ARG 64 -97.797 21.374 -2.041 1.00167.71 PROA
ATOM 992 O ARG 64 -97.546 21.895 -0.954 1.00167.71 PROA
ATOM 993 N TYR 65 -99.057 21.070 -2.437 1.00 74.20 PROA
ATOM 994 HN TYR 65 -99.237 20.708 -3.355 1.00 0.00 PROA
ATOM 995 CA TYR 65 -100.223 21.390 -1.651 1.00 74.20 PROA
ATOM 996 HA TYR 65 -99.946 21.711 -0.657 1.00 0.00 PROA
ATOM 997 CB TYR 65 -101.155 22.416 -2.326 1.00 74.20 PROA
ATOM 998 HB1 TYR 65 -102.013 22.681 -1.668 1.00 0.00 PROA
ATOM 999 HB2 TYR 65 -101.507 22.005 -3.139 1.00 0.00 PROA
ATOM 1000 CG TYR 65 -100.405 23.665 -2.652 1.00 74.20 PROA
ATOM 1001 CD1 TYR 65 -99.697 23.756 -3.828 1.00 74.20 PROA
ATOM 1002 HD1 TYR 65 -99.699 22.936 -4.527 1.00 0.00 PROA
ATOM 1003 CE1 TYR 65 -99.002 24.899 -4.150 1.00 74.20 PROA
ATOM 1004 HE1 TYR 65 -98.439 24.966 -5.064 1.00 0.00 PROA
ATOM 1005 CZ TYR 65 -99.014 25.973 -3.295 1.00 74.20 PROA
ATOM 1006 OH TYR 65 -98.301 27.147 -3.619 1.00 74.20 PROA
ATOM 1007 HH TYR 65 -98.333 27.755 -2.881 1.00 0.00 PROA
ATOM 1008 CD2 TYR 65 -100.420 24.750 -1.807 1.00 74.20 PROA
ATOM 1009 HD2 TYR 65 -101.027 24.704 -0.914 1.00 0.00 PROA
ATOM 1010 CE2 TYR 65 -99.727 25.897 -2.122 1.00 74.20 PROA
ATOM 1011 HE2 TYR 65 -99.862 26.820 -1.585 1.00 0.00 PROA
ATOM 1012 C TYR 65 -101.065 20.150 -1.535 1.00 74.20 PROA
ATOM 1013 O TYR 65 -100.935 19.216 -2.324 1.00 74.20 PROA
ATOM 1014 N LEU 66 -101.946 20.110 -0.511 1.00135.49 PROA
ATOM 1015 HN LEU 66 -101.919 20.835 0.180 1.00 0.00 PROA
ATOM 1016 CA LEU 66 -102.869 19.026 -0.306 1.00135.49 PROA
ATOM 1017 HA LEU 66 -102.626 18.180 -0.936 1.00 0.00 PROA
ATOM 1018 CB LEU 66 -102.922 18.617 1.186 1.00135.49 PROA
ATOM 1019 HB1 LEU 66 -103.305 19.470 1.791 1.00 0.00 PROA
ATOM 1020 HB2 LEU 66 -101.870 18.450 1.501 1.00 0.00 PROA
ATOM 1021 CG LEU 66 -103.727 17.353 1.573 1.00135.49 PROA
ATOM 1022 HG LEU 66 -103.582 17.235 2.678 1.00 0.00 PROA
ATOM 1023 CD1 LEU 66 -105.231 17.516 1.343 1.00135.49 PROA
ATOM 1024 HD11 LEU 66 -105.520 17.192 0.321 1.00 0.00 PROA
ATOM 1025 HD12 LEU 66 -105.542 18.569 1.497 1.00 0.00 PROA
ATOM 1026 HD13 LEU 66 -105.770 16.905 2.096 1.00 0.00 PROA
ATOM 1027 CD2 LEU 66 -103.150 16.088 0.923 1.00135.49 PROA
ATOM 1028 HD21 LEU 66 -102.057 16.019 1.101 1.00 0.00 PROA
ATOM 1029 HD22 LEU 66 -103.326 16.095 -0.173 1.00 0.00 PROA
ATOM 1030 HD23 LEU 66 -103.635 15.184 1.349 1.00 0.00 PROA
ATOM 1031 C LEU 66 -104.198 19.591 -0.718 1.00135.49 PROA
ATOM 1032 O LEU 66 -104.665 20.573 -0.141 1.00135.49 PROA
ATOM 1033 N ALA 67 -104.839 18.996 -1.748 1.00 49.68 PROA
ATOM 1034 HN ALA 67 -104.504 18.149 -2.177 1.00 0.00 PROA
ATOM 1035 CA ALA 67 -106.087 19.532 -2.230 1.00 49.68 PROA
ATOM 1036 HA ALA 67 -106.200 20.567 -1.933 1.00 0.00 PROA
ATOM 1037 CB ALA 67 -106.241 19.460 -3.758 1.00 49.68 PROA
ATOM 1038 HB1 ALA 67 -106.188 18.409 -4.114 1.00 0.00 PROA
ATOM 1039 HB2 ALA 67 -105.417 20.028 -4.241 1.00 0.00 PROA
ATOM 1040 HB3 ALA 67 -107.199 19.906 -4.092 1.00 0.00 PROA
ATOM 1041 C ALA 67 -107.218 18.751 -1.632 1.00 49.68 PROA
ATOM 1042 O ALA 67 -107.211 17.520 -1.637 1.00 49.68 PROA
ATOM 1043 N SER 68 -108.234 19.466 -1.102 1.00 43.98 PROA
ATOM 1044 HN SER 68 -108.207 20.471 -1.123 1.00 0.00 PROA
ATOM 1045 CA SER 68 -109.369 18.829 -0.489 1.00 43.98 PROA
ATOM 1046 HA SER 68 -109.307 17.753 -0.578 1.00 0.00 PROA
ATOM 1047 CB SER 68 -109.542 19.193 0.996 1.00 43.98 PROA
ATOM 1048 HB1 SER 68 -110.456 18.717 1.420 1.00 0.00 PROA
ATOM 1049 HB2 SER 68 -109.621 20.298 1.123 1.00 0.00 PROA
ATOM 1050 OG SER 68 -108.424 18.736 1.743 1.00 43.98 PROA
ATOM 1051 HG1 SER 68 -107.665 19.184 1.348 1.00 0.00 PROA
ATOM 1052 C SER 68 -110.606 19.286 -1.201 1.00 43.98 PROA
ATOM 1053 O SER 68 -110.766 20.469 -1.505 1.00 43.98 PROA
ATOM 1054 N LEU 69 -111.516 18.331 -1.499 1.00 69.56 PROA
ATOM 1055 HN LEU 69 -111.343 17.363 -1.291 1.00 0.00 PROA
ATOM 1056 CA LEU 69 -112.739 18.641 -2.190 1.00 69.56 PROA
ATOM 1057 HA LEU 69 -113.018 19.662 -1.982 1.00 0.00 PROA
ATOM 1058 CB LEU 69 -112.611 18.387 -3.703 1.00 69.56 PROA
ATOM 1059 HB1 LEU 69 -112.354 17.317 -3.878 1.00 0.00 PROA
ATOM 1060 HB2 LEU 69 -111.752 18.987 -4.083 1.00 0.00 PROA
ATOM 1061 CG LEU 69 -113.850 18.752 -4.535 1.00 69.56 PROA
ATOM 1062 HG LEU 69 -114.725 18.194 -4.124 1.00 0.00 PROA
ATOM 1063 CD1 LEU 69 -114.165 20.254 -4.435 1.00 69.56 PROA
ATOM 1064 HD11 LEU 69 -113.530 20.837 -5.118 1.00 0.00 PROA
ATOM 1065 HD12 LEU 69 -114.046 20.654 -3.412 1.00 0.00 PROA
ATOM 1066 HD13 LEU 69 -115.222 20.402 -4.725 1.00 0.00 PROA
ATOM 1067 CD2 LEU 69 -113.674 18.280 -5.987 1.00 69.56 PROA
ATOM 1068 HD21 LEU 69 -113.373 17.212 -6.019 1.00 0.00 PROA
ATOM 1069 HD22 LEU 69 -112.890 18.891 -6.485 1.00 0.00 PROA
ATOM 1070 HD23 LEU 69 -114.629 18.406 -6.534 1.00 0.00 PROA
ATOM 1071 C LEU 69 -113.813 17.748 -1.637 1.00 69.56 PROA
ATOM 1072 O LEU 69 -113.613 16.543 -1.486 1.00 69.56 PROA
ATOM 1073 N HIS 70 -114.990 18.327 -1.319 1.00 56.97 PROA
ATOM 1074 HN HIS 70 -115.143 19.292 -1.515 1.00 0.00 PROA
ATOM 1075 CA HIS 70 -116.089 17.597 -0.748 1.00 56.97 PROA
ATOM 1076 HA HIS 70 -115.703 16.862 -0.055 1.00 0.00 PROA
ATOM 1077 CB HIS 70 -117.080 18.519 -0.013 1.00 56.97 PROA
ATOM 1078 HB1 HIS 70 -117.643 19.123 -0.755 1.00 0.00 PROA
ATOM 1079 HB2 HIS 70 -116.515 19.232 0.623 1.00 0.00 PROA
ATOM 1080 ND1 HIS 70 -117.718 17.208 2.064 1.00 56.97 PROA
ATOM 1081 HD1 HIS 70 -116.804 17.143 2.464 1.00 0.00 PROA
ATOM 1082 CG HIS 70 -118.056 17.798 0.866 1.00 56.97 PROA
ATOM 1083 CE1 HIS 70 -118.859 16.684 2.575 1.00 56.97 PROA
ATOM 1084 HE1 HIS 70 -118.898 16.105 3.502 1.00 0.00 PROA
ATOM 1085 NE2 HIS 70 -119.902 16.894 1.793 1.00 56.97 PROA
ATOM 1086 CD2 HIS 70 -119.393 17.595 0.714 1.00 56.97 PROA
ATOM 1087 HD2 HIS 70 -120.053 17.944 -0.066 1.00 0.00 PROA
ATOM 1088 C HIS 70 -116.812 16.869 -1.841 1.00 56.97 PROA
ATOM 1089 O HIS 70 -116.848 17.312 -2.989 1.00 56.97 PROA
ATOM 1090 N LYS 71 -117.401 15.705 -1.497 1.00108.47 PROA
ATOM 1091 HN LYS 71 -117.291 15.345 -0.568 1.00 0.00 PROA
ATOM 1092 CA LYS 71 -118.104 14.881 -2.444 1.00108.47 PROA
ATOM 1093 HA LYS 71 -117.445 14.674 -3.270 1.00 0.00 PROA
ATOM 1094 CB LYS 71 -118.637 13.582 -1.817 1.00108.47 PROA
ATOM 1095 HB1 LYS 71 -117.781 13.028 -1.367 1.00 0.00 PROA
ATOM 1096 HB2 LYS 71 -119.059 12.944 -2.622 1.00 0.00 PROA
ATOM 1097 CG LYS 71 -119.690 13.830 -0.733 1.00108.47 PROA
ATOM 1098 HG1 LYS 71 -120.565 14.467 -0.920 1.00 0.00 PROA
ATOM 1099 HG2 LYS 71 -119.186 14.210 0.188 1.00 0.00 PROA
ATOM 1100 CD LYS 71 -120.508 12.585 -0.381 1.00108.47 PROA
ATOM 1101 HD1 LYS 71 -121.025 12.783 0.588 1.00 0.00 PROA
ATOM 1102 HD2 LYS 71 -119.802 11.742 -0.196 1.00 0.00 PROA
ATOM 1103 CE LYS 71 -121.543 12.218 -1.448 1.00108.47 PROA
ATOM 1104 HE1 LYS 71 -121.059 12.030 -2.430 1.00 0.00 PROA
ATOM 1105 HE2 LYS 71 -122.288 13.024 -1.582 1.00 0.00 PROA
ATOM 1106 NZ LYS 71 -122.256 10.978 -1.059 1.00108.47 PROA
ATOM 1107 HZ1 LYS 71 -122.656 11.043 -0.107 1.00 0.00 PROA
ATOM 1108 HZ2 LYS 71 -121.568 10.194 -1.055 1.00 0.00 PROA
ATOM 1109 HZ3 LYS 71 -122.979 10.711 -1.770 1.00 0.00 PROA
ATOM 1110 C LYS 71 -119.298 15.618 -2.982 1.00108.47 PROA
ATOM 1111 O LYS 71 -119.583 15.556 -4.176 1.00108.47 PROA
ATOM 1112 N GLY 72 -120.055 16.288 -2.091 1.00 36.10 PROA
ATOM 1113 HN GLY 72 -119.783 16.228 -1.132 1.00 0.00 PROA
ATOM 1114 CA GLY 72 -121.251 17.009 -2.446 1.00 36.10 PROA
ATOM 1115 HA1 GLY 72 -121.744 17.293 -1.528 1.00 0.00 PROA
ATOM 1116 HA2 GLY 72 -121.875 16.421 -3.078 1.00 0.00 PROA
ATOM 1117 C GLY 72 -120.974 18.266 -3.225 1.00 36.10 PROA
ATOM 1118 O GLY 72 -121.730 18.608 -4.134 1.00 36.10 PROA
ATOM 1119 N ALA 73 -119.897 18.993 -2.866 1.00 44.97 PROA
ATOM 1120 HN ALA 73 -119.257 18.640 -2.202 1.00 0.00 PROA
ATOM 1121 CA ALA 73 -119.599 20.302 -3.391 1.00 44.97 PROA
ATOM 1122 HA ALA 73 -120.518 20.875 -3.387 1.00 0.00 PROA
ATOM 1123 CB ALA 73 -118.544 21.059 -2.566 1.00 44.97 PROA
ATOM 1124 HB1 ALA 73 -117.552 20.561 -2.665 1.00 0.00 PROA
ATOM 1125 HB2 ALA 73 -118.818 21.066 -1.491 1.00 0.00 PROA
ATOM 1126 HB3 ALA 73 -118.411 22.108 -2.905 1.00 0.00 PROA
ATOM 1127 C ALA 73 -119.122 20.269 -4.811 1.00 44.97 PROA
ATOM 1128 O ALA 73 -118.798 19.221 -5.366 1.00 44.97 PROA
ATOM 1129 N LEU 74 -119.119 21.470 -5.439 1.00 54.44 PROA
ATOM 1130 HN LEU 74 -119.375 22.283 -4.926 1.00 0.00 PROA
ATOM 1131 CA LEU 74 -118.688 21.686 -6.794 1.00 54.44 PROA
ATOM 1132 HA LEU 74 -119.140 20.894 -7.366 1.00 0.00 PROA
ATOM 1133 CB LEU 74 -119.050 23.080 -7.334 1.00 54.44 PROA
ATOM 1134 HB1 LEU 74 -118.634 23.356 -8.317 1.00 0.00 PROA
ATOM 1135 HB2 LEU 74 -118.640 23.828 -6.613 1.00 0.00 PROA
ATOM 1136 CG LEU 74 -120.559 23.365 -7.417 1.00 54.44 PROA
ATOM 1137 HG LEU 74 -120.985 23.327 -6.382 1.00 0.00 PROA
ATOM 1138 CD1 LEU 74 -120.819 24.779 -7.963 1.00 54.44 PROA
ATOM 1139 HD11 LEU 74 -120.467 24.774 -9.000 1.00 0.00 PROA
ATOM 1140 HD12 LEU 74 -120.178 25.489 -7.434 1.00 0.00 PROA
ATOM 1141 HD13 LEU 74 -121.886 25.067 -7.976 1.00 0.00 PROA
ATOM 1142 CD2 LEU 74 -121.300 22.275 -8.208 1.00 54.44 PROA
ATOM 1143 HD21 LEU 74 -121.192 21.282 -7.726 1.00 0.00 PROA
ATOM 1144 HD22 LEU 74 -120.920 22.211 -9.248 1.00 0.00 PROA
ATOM 1145 HD23 LEU 74 -122.388 22.495 -8.252 1.00 0.00 PROA
ATOM 1146 C LEU 74 -117.191 21.593 -6.832 1.00 54.44 PROA
ATOM 1147 O LEU 74 -116.503 21.901 -5.860 1.00 54.44 PROA
ATOM 1148 N PRO 75 -116.680 21.169 -7.955 1.00156.75 PROA
ATOM 1149 CD PRO 75 -117.471 21.025 -9.164 1.00156.75 PROA
ATOM 1150 HD1 PRO 75 -118.140 21.864 -9.429 1.00 0.00 PROA
ATOM 1151 HD2 PRO 75 -118.071 20.088 -9.097 1.00 0.00 PROA
ATOM 1152 CA PRO 75 -115.271 20.961 -8.180 1.00156.75 PROA
ATOM 1153 HA PRO 75 -114.904 20.300 -7.414 1.00 0.00 PROA
ATOM 1154 CB PRO 75 -115.175 20.376 -9.591 1.00156.75 PROA
ATOM 1155 HB1 PRO 75 -115.212 19.267 -9.541 1.00 0.00 PROA
ATOM 1156 HB2 PRO 75 -114.252 20.666 -10.140 1.00 0.00 PROA
ATOM 1157 CG PRO 75 -116.439 20.905 -10.295 1.00156.75 PROA
ATOM 1158 HG1 PRO 75 -116.214 21.908 -10.722 1.00 0.00 PROA
ATOM 1159 HG2 PRO 75 -116.777 20.236 -11.112 1.00 0.00 PROA
ATOM 1160 C PRO 75 -114.454 22.217 -8.032 1.00156.75 PROA
ATOM 1161 O PRO 75 -113.245 22.117 -7.830 1.00156.75 PROA
ATOM 1162 N THR 76 -115.082 23.394 -8.193 1.00132.19 PROA
ATOM 1163 HN THR 76 -116.046 23.382 -8.431 1.00 0.00 PROA
ATOM 1164 CA THR 76 -114.467 24.691 -8.109 1.00132.19 PROA
ATOM 1165 HA THR 76 -113.549 24.677 -8.680 1.00 0.00 PROA
ATOM 1166 CB THR 76 -115.375 25.762 -8.641 1.00132.19 PROA
ATOM 1167 HB THR 76 -115.655 25.516 -9.692 1.00 0.00 PROA
ATOM 1168 OG1 THR 76 -114.712 27.014 -8.636 1.00132.19 PROA
ATOM 1169 HG1 THR 76 -114.202 27.100 -7.821 1.00 0.00 PROA
ATOM 1170 CG2 THR 76 -116.641 25.827 -7.768 1.00132.19 PROA
ATOM 1171 HG21 THR 76 -116.442 26.275 -6.771 1.00 0.00 PROA
ATOM 1172 HG22 THR 76 -117.098 24.835 -7.636 1.00 0.00 PROA
ATOM 1173 HG23 THR 76 -117.395 26.467 -8.268 1.00 0.00 PROA
ATOM 1174 C THR 76 -114.113 25.046 -6.685 1.00132.19 PROA
ATOM 1175 O THR 76 -113.239 25.879 -6.452 1.00132.19 PROA
ATOM 1176 N SER 77 -114.832 24.458 -5.707 1.00119.16 PROA
ATOM 1177 HN SER 77 -115.488 23.737 -5.931 1.00 0.00 PROA
ATOM 1178 CA SER 77 -114.764 24.745 -4.294 1.00119.16 PROA
ATOM 1179 HA SER 77 -114.783 25.816 -4.162 1.00 0.00 PROA
ATOM 1180 CB SER 77 -115.932 24.113 -3.514 1.00119.16 PROA
ATOM 1181 HB1 SER 77 -115.871 24.342 -2.425 1.00 0.00 PROA
ATOM 1182 HB2 SER 77 -115.928 23.004 -3.630 1.00 0.00 PROA
ATOM 1183 OG SER 77 -117.172 24.609 -3.993 1.00119.16 PROA
ATOM 1184 HG1 SER 77 -117.216 25.550 -3.765 1.00 0.00 PROA
ATOM 1185 C SER 77 -113.509 24.230 -3.634 1.00119.16 PROA
ATOM 1186 O SER 77 -113.391 24.313 -2.412 1.00119.16 PROA
ATOM 1187 N VAL 78 -112.545 23.690 -4.395 1.00132.22 PROA
ATOM 1188 HN VAL 78 -112.616 23.692 -5.388 1.00 0.00 PROA
ATOM 1189 CA VAL 78 -111.373 23.047 -3.855 1.00132.22 PROA
ATOM 1190 HA VAL 78 -111.694 22.171 -3.312 1.00 0.00 PROA
ATOM 1191 CB VAL 78 -110.389 22.663 -4.923 1.00132.22 PROA
ATOM 1192 HB VAL 78 -110.038 23.605 -5.392 1.00 0.00 PROA
ATOM 1193 CG1 VAL 78 -109.206 21.954 -4.261 1.00132.22 PROA
ATOM 1194 HG11 VAL 78 -109.548 21.131 -3.601 1.00 0.00 PROA
ATOM 1195 HG12 VAL 78 -108.546 22.642 -3.693 1.00 0.00 PROA
ATOM 1196 HG13 VAL 78 -108.565 21.503 -5.050 1.00 0.00 PROA
ATOM 1197 CG2 VAL 78 -111.093 21.858 -6.020 1.00132.22 PROA
ATOM 1198 HG21 VAL 78 -112.176 21.980 -5.963 1.00 0.00 PROA
ATOM 1199 HG22 VAL 78 -110.908 20.774 -5.866 1.00 0.00 PROA
ATOM 1200 HG23 VAL 78 -110.731 22.142 -7.030 1.00 0.00 PROA
ATOM 1201 C VAL 78 -110.626 23.957 -2.908 1.00132.22 PROA
ATOM 1202 O VAL 78 -110.504 25.160 -3.141 1.00132.22 PROA
ATOM 1203 N THR 79 -110.101 23.374 -1.797 1.00 42.66 PROA
ATOM 1204 HN THR 79 -110.182 22.384 -1.662 1.00 0.00 PROA
ATOM 1205 CA THR 79 -109.327 24.099 -0.821 1.00 42.66 PROA
ATOM 1206 HA THR 79 -109.226 25.133 -1.115 1.00 0.00 PROA
ATOM 1207 CB THR 79 -109.885 24.029 0.570 1.00 42.66 PROA
ATOM 1208 HB THR 79 -109.920 22.972 0.931 1.00 0.00 PROA
ATOM 1209 OG1 THR 79 -111.210 24.538 0.596 1.00 42.66 PROA
ATOM 1210 HG1 THR 79 -111.587 24.347 -0.269 1.00 0.00 PROA
ATOM 1211 CG2 THR 79 -108.985 24.863 1.498 1.00 42.66 PROA
ATOM 1212 HG21 THR 79 -108.844 25.885 1.085 1.00 0.00 PROA
ATOM 1213 HG22 THR 79 -108.000 24.393 1.683 1.00 0.00 PROA
ATOM 1214 HG23 THR 79 -109.481 24.975 2.485 1.00 0.00 PROA
ATOM 1215 C THR 79 -107.952 23.489 -0.798 1.00 42.66 PROA
ATOM 1216 O THR 79 -107.806 22.277 -0.953 1.00 42.66 PROA
ATOM 1217 N PHE 80 -106.904 24.326 -0.605 1.00 63.17 PROA
ATOM 1218 HN PHE 80 -107.029 25.297 -0.439 1.00 0.00 PROA
ATOM 1219 CA PHE 80 -105.547 23.849 -0.661 1.00 63.17 PROA
ATOM 1220 HA PHE 80 -105.517 22.778 -0.815 1.00 0.00 PROA
ATOM 1221 CB PHE 80 -104.708 24.544 -1.755 1.00 63.17 PROA
ATOM 1222 HB1 PHE 80 -103.656 24.185 -1.768 1.00 0.00 PROA
ATOM 1223 HB2 PHE 80 -104.696 25.643 -1.600 1.00 0.00 PROA
ATOM 1224 CG PHE 80 -105.295 24.268 -3.103 1.00 63.17 PROA
ATOM 1225 CD1 PHE 80 -104.902 23.175 -3.842 1.00 63.17 PROA
ATOM 1226 HD1 PHE 80 -104.160 22.505 -3.428 1.00 0.00 PROA
ATOM 1227 CE1 PHE 80 -105.444 22.931 -5.084 1.00 63.17 PROA
ATOM 1228 HE1 PHE 80 -105.100 22.089 -5.665 1.00 0.00 PROA
ATOM 1229 CZ PHE 80 -106.390 23.782 -5.607 1.00 63.17 PROA
ATOM 1230 HZ PHE 80 -106.773 23.607 -6.598 1.00 0.00 PROA
ATOM 1231 CD2 PHE 80 -106.243 25.112 -3.638 1.00 63.17 PROA
ATOM 1232 HD2 PHE 80 -106.547 25.996 -3.096 1.00 0.00 PROA
ATOM 1233 CE2 PHE 80 -106.789 24.876 -4.879 1.00 63.17 PROA
ATOM 1234 HE2 PHE 80 -107.508 25.582 -5.273 1.00 0.00 PROA
ATOM 1235 C PHE 80 -104.844 24.137 0.634 1.00 63.17 PROA
ATOM 1236 O PHE 80 -105.089 25.160 1.275 1.00 63.17 PROA
ATOM 1237 N GLU 81 -103.947 23.215 1.055 1.00112.82 PROA
ATOM 1238 HN GLU 81 -103.876 22.347 0.562 1.00 0.00 PROA
ATOM 1239 CA GLU 81 -103.157 23.411 2.242 1.00112.82 PROA
ATOM 1240 HA GLU 81 -103.252 24.425 2.608 1.00 0.00 PROA
ATOM 1241 CB GLU 81 -103.511 22.425 3.368 1.00112.82 PROA
ATOM 1242 HB1 GLU 81 -103.077 21.422 3.153 1.00 0.00 PROA
ATOM 1243 HB2 GLU 81 -104.607 22.279 3.284 1.00 0.00 PROA
ATOM 1244 CG GLU 81 -103.040 22.882 4.748 1.00112.82 PROA
ATOM 1245 HG1 GLU 81 -102.023 23.322 4.705 1.00 0.00 PROA
ATOM 1246 HG2 GLU 81 -103.020 22.093 5.517 1.00 0.00 PROA
ATOM 1247 CD GLU 81 -104.010 23.959 5.210 1.00112.82 PROA
ATOM 1248 OE1 GLU 81 -105.182 23.934 4.748 1.00112.82 PROA
ATOM 1249 OE2 GLU 81 -103.595 24.824 6.027 1.00112.82 PROA
ATOM 1250 C GLU 81 -101.723 23.161 1.851 1.00112.82 PROA
ATOM 1251 O GLU 81 -101.374 22.060 1.429 1.00112.82 PROA
ATOM 1252 N LEU 82 -100.848 24.180 1.996 1.00 95.35 PROA
ATOM 1253 HN LEU 82 -101.119 25.027 2.443 1.00 0.00 PROA
ATOM 1254 CA LEU 82 -99.467 24.073 1.584 1.00 95.35 PROA
ATOM 1255 HA LEU 82 -99.428 23.674 0.579 1.00 0.00 PROA
ATOM 1256 CB LEU 82 -98.697 25.405 1.648 1.00 95.35 PROA
ATOM 1257 HB1 LEU 82 -97.621 25.225 1.394 1.00 0.00 PROA
ATOM 1258 HB2 LEU 82 -98.720 25.803 2.692 1.00 0.00 PROA
ATOM 1259 CG LEU 82 -99.221 26.506 0.715 1.00 95.35 PROA
ATOM 1260 HG LEU 82 -99.050 25.837 -0.084 1.00 0.00 PROA
ATOM 1261 CD1 LEU 82 -100.637 26.960 1.115 1.00 95.35 PROA
ATOM 1262 HD11 LEU 82 -100.718 27.054 2.219 1.00 0.00 PROA
ATOM 1263 HD12 LEU 82 -101.417 26.265 0.743 1.00 0.00 PROA
ATOM 1264 HD13 LEU 82 -100.856 27.952 0.665 1.00 0.00 PROA
ATOM 1265 CD2 LEU 82 -98.217 27.665 0.615 1.00 95.35 PROA
ATOM 1266 HD21 LEU 82 -97.241 27.299 0.231 1.00 0.00 PROA
ATOM 1267 HD22 LEU 82 -98.058 28.114 1.618 1.00 0.00 PROA
ATOM 1268 HD23 LEU 82 -98.593 28.458 -0.067 1.00 0.00 PROA
ATOM 1269 C LEU 82 -98.710 23.144 2.488 1.00 95.35 PROA
ATOM 1270 O LEU 82 -98.653 23.347 3.700 1.00 95.35 PROA
ATOM 1271 N LEU 83 -98.133 22.069 1.909 1.00 66.57 PROA
ATOM 1272 HN LEU 83 -98.220 21.893 0.928 1.00 0.00 PROA
ATOM 1273 CA LEU 83 -97.310 21.152 2.644 1.00 66.57 PROA
ATOM 1274 HA LEU 83 -97.755 20.978 3.616 1.00 0.00 PROA
ATOM 1275 CB LEU 83 -97.117 19.823 1.900 1.00 66.57 PROA
ATOM 1276 HB1 LEU 83 -96.481 19.142 2.507 1.00 0.00 PROA
ATOM 1277 HB2 LEU 83 -96.608 19.994 0.925 1.00 0.00 PROA
ATOM 1278 CG LEU 83 -98.446 19.094 1.621 1.00 66.57 PROA
ATOM 1279 HG LEU 83 -99.045 19.719 0.911 1.00 0.00 PROA
ATOM 1280 CD1 LEU 83 -98.207 17.750 0.916 1.00 66.57 PROA
ATOM 1281 HD11 LEU 83 -97.453 17.152 1.467 1.00 0.00 PROA
ATOM 1282 HD12 LEU 83 -97.905 17.929 -0.134 1.00 0.00 PROA
ATOM 1283 HD13 LEU 83 -99.153 17.167 0.888 1.00 0.00 PROA
ATOM 1284 CD2 LEU 83 -99.298 18.966 2.895 1.00 66.57 PROA
ATOM 1285 HD21 LEU 83 -99.691 19.957 3.208 1.00 0.00 PROA
ATOM 1286 HD22 LEU 83 -98.697 18.540 3.727 1.00 0.00 PROA
ATOM 1287 HD23 LEU 83 -100.160 18.294 2.715 1.00 0.00 PROA
ATOM 1288 C LEU 83 -95.956 21.754 2.902 1.00 66.57 PROA
ATOM 1289 O LEU 83 -95.478 21.747 4.036 1.00 66.57 PROA
ATOM 1290 N PHE 84 -95.302 22.293 1.841 1.00 67.91 PROA
ATOM 1291 HN PHE 84 -95.737 22.324 0.944 1.00 0.00 PROA
ATOM 1292 CA PHE 84 -93.994 22.880 1.984 1.00 67.91 PROA
ATOM 1293 HA PHE 84 -94.025 23.549 2.833 1.00 0.00 PROA
ATOM 1294 CB PHE 84 -92.857 21.855 2.177 1.00 67.91 PROA
ATOM 1295 HB1 PHE 84 -93.043 21.253 3.093 1.00 0.00 PROA
ATOM 1296 HB2 PHE 84 -91.867 22.345 2.300 1.00 0.00 PROA
ATOM 1297 CG PHE 84 -92.782 20.952 0.993 1.00 67.91 PROA
ATOM 1298 CD1 PHE 84 -92.128 21.341 -0.152 1.00 67.91 PROA
ATOM 1299 HD1 PHE 84 -91.649 22.288 -0.198 1.00 0.00 PROA
ATOM 1300 CE1 PHE 84 -92.054 20.506 -1.242 1.00 67.91 PROA
ATOM 1301 HE1 PHE 84 -91.519 20.817 -2.121 1.00 0.00 PROA
ATOM 1302 CZ PHE 84 -92.630 19.262 -1.195 1.00 67.91 PROA
ATOM 1303 HZ PHE 84 -92.598 18.643 -2.037 1.00 0.00 PROA
ATOM 1304 CD2 PHE 84 -93.348 19.701 1.041 1.00 67.91 PROA
ATOM 1305 HD2 PHE 84 -93.840 19.378 1.947 1.00 0.00 PROA
ATOM 1306 CE2 PHE 84 -93.273 18.865 -0.048 1.00 67.91 PROA
ATOM 1307 HE2 PHE 84 -93.525 17.871 0.189 1.00 0.00 PROA
ATOM 1308 C PHE 84 -93.675 23.711 0.775 1.00 67.91 PROA
ATOM 1309 O PHE 84 -94.194 23.473 -0.316 1.00 67.91 PROA
ATOM 1310 N ASP 85 -92.807 24.730 0.967 1.00 77.87 PROA
ATOM 1311 HN ASP 85 -92.407 24.923 1.855 1.00 0.00 PROA
ATOM 1312 CA ASP 85 -92.396 25.637 -0.070 1.00 77.87 PROA
ATOM 1313 HA ASP 85 -93.257 25.795 -0.704 1.00 0.00 PROA
ATOM 1314 CB ASP 85 -91.851 26.963 0.503 1.00 77.87 PROA
ATOM 1315 HB1 ASP 85 -90.832 26.861 0.923 1.00 0.00 PROA
ATOM 1316 HB2 ASP 85 -92.525 27.356 1.291 1.00 0.00 PROA
ATOM 1317 CG ASP 85 -91.818 28.007 -0.603 1.00 77.87 PROA
ATOM 1318 OD1 ASP 85 -92.537 27.793 -1.613 1.00 77.87 PROA
ATOM 1319 OD2 ASP 85 -91.088 29.024 -0.459 1.00 77.87 PROA
ATOM 1320 C ASP 85 -91.297 24.981 -0.853 1.00 77.87 PROA
ATOM 1321 O ASP 85 -90.536 24.179 -0.315 1.00 77.87 PROA
ATOM 1322 N GLY 86 -91.187 25.308 -2.157 1.00 30.47 PROA
ATOM 1323 HN GLY 86 -91.737 26.065 -2.510 1.00 0.00 PROA
ATOM 1324 CA GLY 86 -90.159 24.720 -2.966 1.00 30.47 PROA
ATOM 1325 HA1 GLY 86 -90.342 24.987 -3.995 1.00 0.00 PROA
ATOM 1326 HA2 GLY 86 -90.118 23.653 -2.793 1.00 0.00 PROA
ATOM 1327 C GLY 86 -88.853 25.330 -2.578 1.00 30.47 PROA
ATOM 1328 O GLY 86 -88.735 26.548 -2.456 1.00 30.47 PROA
ATOM 1329 N THR 87 -87.822 24.485 -2.393 1.00 39.90 PROA
ATOM 1330 HN THR 87 -87.933 23.494 -2.555 1.00 0.00 PROA
ATOM 1331 CA THR 87 -86.527 24.995 -2.050 1.00 39.90 PROA
ATOM 1332 HA THR 87 -86.513 26.075 -2.016 1.00 0.00 PROA
ATOM 1333 CB THR 87 -86.000 24.460 -0.746 1.00 39.90 PROA
ATOM 1334 HB THR 87 -85.892 23.347 -0.781 1.00 0.00 PROA
ATOM 1335 OG1 THR 87 -86.905 24.756 0.307 1.00 39.90 PROA
ATOM 1336 HG1 THR 87 -87.782 24.506 -0.026 1.00 0.00 PROA
ATOM 1337 CG2 THR 87 -84.632 25.105 -0.460 1.00 39.90 PROA
ATOM 1338 HG21 THR 87 -84.684 26.208 -0.560 1.00 0.00 PROA
ATOM 1339 HG22 THR 87 -83.849 24.696 -1.126 1.00 0.00 PROA
ATOM 1340 HG23 THR 87 -84.315 24.868 0.578 1.00 0.00 PROA
ATOM 1341 C THR 87 -85.585 24.549 -3.125 1.00 39.90 PROA
ATOM 1342 O THR 87 -85.432 23.355 -3.376 1.00 39.90 PROA
ATOM 1343 N SER 88 -84.955 25.520 -3.813 1.00120.38 PROA
ATOM 1344 HN SER 88 -85.178 26.472 -3.651 1.00 0.00 PROA
ATOM 1345 CA SER 88 -84.027 25.249 -4.876 1.00120.38 PROA
ATOM 1346 HA SER 88 -84.382 24.432 -5.477 1.00 0.00 PROA
ATOM 1347 CB SER 88 -83.726 26.500 -5.717 1.00120.38 PROA
ATOM 1348 HB1 SER 88 -83.378 27.400 -5.187 1.00 0.00 PROA
ATOM 1349 HB2 SER 88 -84.681 26.823 -6.195 1.00 0.00 PROA
ATOM 1350 OG SER 88 -82.809 26.181 -6.754 1.00120.38 PROA
ATOM 1351 HG1 SER 88 -82.332 25.368 -6.498 1.00 0.00 PROA
ATOM 1352 C SER 88 -82.687 24.750 -4.359 1.00120.38 PROA
ATOM 1353 O SER 88 -82.051 23.995 -5.089 1.00120.38 PROA
ATOM 1354 N PRO 89 -82.184 25.177 -3.207 1.00155.73 PROA
ATOM 1355 CD PRO 89 -82.426 26.565 -2.843 1.00155.73 PROA
ATOM 1356 HD1 PRO 89 -83.426 26.758 -2.406 1.00 0.00 PROA
ATOM 1357 HD2 PRO 89 -82.187 27.264 -3.676 1.00 0.00 PROA
ATOM 1358 CA PRO 89 -80.867 24.729 -2.725 1.00155.73 PROA
ATOM 1359 HA PRO 89 -80.288 24.391 -3.574 1.00 0.00 PROA
ATOM 1360 CB PRO 89 -80.204 25.971 -2.129 1.00155.73 PROA
ATOM 1361 HB1 PRO 89 -79.563 26.457 -2.903 1.00 0.00 PROA
ATOM 1362 HB2 PRO 89 -79.592 25.773 -1.224 1.00 0.00 PROA
ATOM 1363 CG PRO 89 -81.369 26.907 -1.784 1.00155.73 PROA
ATOM 1364 HG1 PRO 89 -81.765 26.665 -0.773 1.00 0.00 PROA
ATOM 1365 HG2 PRO 89 -81.057 27.972 -1.858 1.00 0.00 PROA
ATOM 1366 C PRO 89 -80.793 23.546 -1.738 1.00155.73 PROA
ATOM 1367 O PRO 89 -81.859 23.180 -1.247 1.00155.73 PROA
ATOM 1368 N SER 90 -79.581 22.917 -1.456 1.00134.28 PROA
ATOM 1369 HN SER 90 -78.779 23.106 -2.009 1.00 0.00 PROA
ATOM 1370 CA SER 90 -79.405 21.960 -0.354 1.00134.28 PROA
ATOM 1371 HA SER 90 -79.832 22.390 0.537 1.00 0.00 PROA
ATOM 1372 CB SER 90 -80.048 20.586 -0.615 1.00134.28 PROA
ATOM 1373 HB1 SER 90 -79.814 19.884 0.212 1.00 0.00 PROA
ATOM 1374 HB2 SER 90 -79.533 20.293 -1.499 1.00 0.00 PROA
ATOM 1375 OG SER 90 -81.462 20.698 -0.663 1.00134.28 PROA
ATOM 1376 HG1 SER 90 -81.648 21.576 -1.049 1.00 0.00 PROA
ATOM 1377 C SER 90 -77.938 21.674 -0.055 1.00134.28 PROA
ATOM 1378 O SER 90 -77.171 21.342 -0.958 1.00134.28 PROA
ATOM 1379 N ILE 91 -77.508 21.760 1.241 1.00116.41 PROA
ATOM 1380 HN ILE 91 -78.136 21.951 1.990 1.00 0.00 PROA
ATOM 1381 CA ILE 91 -76.141 21.437 1.599 1.00116.41 PROA
ATOM 1382 HA ILE 91 -75.719 20.779 0.856 1.00 0.00 PROA
ATOM 1383 CB ILE 91 -75.249 22.633 1.775 1.00116.41 PROA
ATOM 1384 HB ILE 91 -75.336 23.260 0.854 1.00 0.00 PROA
ATOM 1385 CG2 ILE 91 -75.754 23.456 2.975 1.00116.41 PROA
ATOM 1386 HG21 ILE 91 -75.403 23.035 3.942 1.00 0.00 PROA
ATOM 1387 HG22 ILE 91 -76.859 23.542 2.982 1.00 0.00 PROA
ATOM 1388 HG23 ILE 91 -75.355 24.494 2.899 1.00 0.00 PROA
ATOM 1389 CG1 ILE 91 -73.788 22.168 1.898 1.00116.41 PROA
ATOM 1390 HG11 ILE 91 -73.561 21.410 1.113 1.00 0.00 PROA
ATOM 1391 HG12 ILE 91 -73.626 21.677 2.888 1.00 0.00 PROA
ATOM 1392 CD ILE 91 -72.781 23.309 1.786 1.00116.41 PROA
ATOM 1393 HD1 ILE 91 -73.142 24.193 2.358 1.00 0.00 PROA
ATOM 1394 HD2 ILE 91 -72.718 23.622 0.732 1.00 0.00 PROA
ATOM 1395 HD3 ILE 91 -71.829 23.014 2.246 1.00 0.00 PROA
ATOM 1396 C ILE 91 -76.117 20.684 2.901 1.00116.41 PROA
ATOM 1397 O ILE 91 -76.777 21.068 3.865 1.00116.41 PROA
ATOM 1398 N GLU 92 -75.338 19.581 2.981 1.00 52.79 PROA
ATOM 1399 HN GLU 92 -74.817 19.229 2.195 1.00 0.00 PROA
ATOM 1400 CA GLU 92 -75.257 18.872 4.227 1.00 52.79 PROA
ATOM 1401 HA GLU 92 -75.703 19.430 5.038 1.00 0.00 PROA
ATOM 1402 CB GLU 92 -75.894 17.471 4.223 1.00 52.79 PROA
ATOM 1403 HB1 GLU 92 -75.416 16.856 3.430 1.00 0.00 PROA
ATOM 1404 HB2 GLU 92 -76.969 17.567 3.953 1.00 0.00 PROA
ATOM 1405 CG GLU 92 -75.759 16.791 5.591 1.00 52.79 PROA
ATOM 1406 HG1 GLU 92 -76.318 17.347 6.370 1.00 0.00 PROA
ATOM 1407 HG2 GLU 92 -74.709 16.653 5.920 1.00 0.00 PROA
ATOM 1408 CD GLU 92 -76.314 15.373 5.519 1.00 52.79 PROA
ATOM 1409 OE1 GLU 92 -75.591 14.481 5.000 1.00 52.79 PROA
ATOM 1410 OE2 GLU 92 -77.463 15.161 5.990 1.00 52.79 PROA
ATOM 1411 C GLU 92 -73.815 18.676 4.568 1.00 52.79 PROA
ATOM 1412 O GLU 92 -72.995 18.336 3.716 1.00 52.79 PROA
ATOM 1413 N GLU 93 -73.477 18.885 5.854 1.00 94.32 PROA
ATOM 1414 HN GLU 93 -74.150 19.144 6.528 1.00 0.00 PROA
ATOM 1415 CA GLU 93 -72.126 18.729 6.307 1.00 94.32 PROA
ATOM 1416 HA GLU 93 -71.410 18.864 5.506 1.00 0.00 PROA
ATOM 1417 CB GLU 93 -71.796 19.660 7.486 1.00 94.32 PROA
ATOM 1418 HB1 GLU 93 -70.728 19.518 7.777 1.00 0.00 PROA
ATOM 1419 HB2 GLU 93 -72.417 19.392 8.373 1.00 0.00 PROA
ATOM 1420 CG GLU 93 -72.056 21.139 7.202 1.00 94.32 PROA
ATOM 1421 HG1 GLU 93 -71.927 21.740 8.123 1.00 0.00 PROA
ATOM 1422 HG2 GLU 93 -73.060 21.322 6.780 1.00 0.00 PROA
ATOM 1423 CD GLU 93 -71.019 21.645 6.216 1.00 94.32 PROA
ATOM 1424 OE1 GLU 93 -71.097 21.258 5.021 1.00 94.32 PROA
ATOM 1425 OE2 GLU 93 -70.135 22.431 6.649 1.00 94.32 PROA
ATOM 1426 C GLU 93 -72.051 17.339 6.854 1.00 94.32 PROA
ATOM 1427 O GLU 93 -72.757 17.013 7.806 1.00 94.32 PROA
ATOM 1428 N MET 94 -71.186 16.485 6.275 1.00 53.70 PROA
ATOM 1429 HN MET 94 -70.593 16.770 5.523 1.00 0.00 PROA
ATOM 1430 CA MET 94 -71.104 15.123 6.737 1.00 53.70 PROA
ATOM 1431 HA MET 94 -72.105 14.719 6.836 1.00 0.00 PROA
ATOM 1432 CB MET 94 -70.283 14.203 5.814 1.00 53.70 PROA
ATOM 1433 HB1 MET 94 -70.089 13.227 6.319 1.00 0.00 PROA
ATOM 1434 HB2 MET 94 -69.299 14.687 5.624 1.00 0.00 PROA
ATOM 1435 CG MET 94 -70.945 13.883 4.472 1.00 53.70 PROA
ATOM 1436 HG1 MET 94 -71.200 14.840 3.965 1.00 0.00 PROA
ATOM 1437 HG2 MET 94 -71.910 13.364 4.688 1.00 0.00 PROA
ATOM 1438 SD MET 94 -69.909 12.866 3.375 1.00 53.70 PROA
ATOM 1439 CE MET 94 -71.236 12.433 2.216 1.00 53.70 PROA
ATOM 1440 HE1 MET 94 -71.057 13.016 1.309 1.00 0.00 PROA
ATOM 1441 HE2 MET 94 -72.256 12.578 2.632 1.00 0.00 PROA
ATOM 1442 HE3 MET 94 -71.135 11.374 1.901 1.00 0.00 PROA
ATOM 1443 C MET 94 -70.432 15.105 8.076 1.00 53.70 PROA
ATOM 1444 O MET 94 -69.356 15.675 8.254 1.00 53.70 PROA
ATOM 1445 N GLY 95 -71.063 14.422 9.057 1.00 20.46 PROA
ATOM 1446 HN GLY 95 -71.977 14.072 8.886 1.00 0.00 PROA
ATOM 1447 CA GLY 95 -70.506 14.317 10.375 1.00 20.46 PROA
ATOM 1448 HA1 GLY 95 -71.272 13.978 11.057 1.00 0.00 PROA
ATOM 1449 HA2 GLY 95 -70.046 15.250 10.670 1.00 0.00 PROA
ATOM 1450 C GLY 95 -69.452 13.260 10.312 1.00 20.46 PROA
ATOM 1451 O GLY 95 -69.364 12.515 9.338 1.00 20.46 PROA
ATOM 1452 N ASP 96 -68.629 13.152 11.371 1.00135.29 PROA
ATOM 1453 HN ASP 96 -68.770 13.587 12.273 1.00 0.00 PROA
ATOM 1454 CA ASP 96 -67.553 12.201 11.359 1.00135.29 PROA
ATOM 1455 HA ASP 96 -67.031 12.324 10.423 1.00 0.00 PROA
ATOM 1456 CB ASP 96 -66.506 12.409 12.469 1.00135.29 PROA
ATOM 1457 HB1 ASP 96 -65.865 13.286 12.301 1.00 0.00 PROA
ATOM 1458 HB2 ASP 96 -65.984 11.444 12.548 1.00 0.00 PROA
ATOM 1459 CG ASP 96 -67.207 12.563 13.801 1.00135.29 PROA
ATOM 1460 OD1 ASP 96 -67.974 13.555 13.927 1.00135.29 PROA
ATOM 1461 OD2 ASP 96 -66.990 11.711 14.703 1.00135.29 PROA
ATOM 1462 C ASP 96 -68.044 10.779 11.320 1.00135.29 PROA
ATOM 1463 O ASP 96 -67.371 9.911 10.768 1.00135.29 PROA
ATOM 1464 N ASP 97 -69.194 10.494 11.955 1.00137.50 PROA
ATOM 1465 HN ASP 97 -69.740 11.174 12.471 1.00 0.00 PROA
ATOM 1466 CA ASP 97 -69.830 9.201 11.998 1.00137.50 PROA
ATOM 1467 HA ASP 97 -69.059 8.450 12.092 1.00 0.00 PROA
ATOM 1468 CB ASP 97 -70.774 9.045 13.209 1.00137.50 PROA
ATOM 1469 HB1 ASP 97 -70.195 9.186 14.144 1.00 0.00 PROA
ATOM 1470 HB2 ASP 97 -71.265 8.052 13.250 1.00 0.00 PROA
ATOM 1471 CG ASP 97 -71.841 10.133 13.176 1.00137.50 PROA
ATOM 1472 OD1 ASP 97 -71.477 11.315 12.941 1.00137.50 PROA
ATOM 1473 OD2 ASP 97 -73.036 9.795 13.389 1.00137.50 PROA
ATOM 1474 C ASP 97 -70.584 8.844 10.731 1.00137.50 PROA
ATOM 1475 O ASP 97 -70.929 7.679 10.538 1.00137.50 PROA
ATOM 1476 N PHE 98 -70.908 9.829 9.865 1.00162.12 PROA
ATOM 1477 HN PHE 98 -70.513 10.730 10.051 1.00 0.00 PROA
ATOM 1478 CA PHE 98 -71.777 9.679 8.711 1.00162.12 PROA
ATOM 1479 HA PHE 98 -72.769 9.499 9.073 1.00 0.00 PROA
ATOM 1480 CB PHE 98 -71.749 10.969 7.867 1.00162.12 PROA
ATOM 1481 HB1 PHE 98 -70.720 11.164 7.486 1.00 0.00 PROA
ATOM 1482 HB2 PHE 98 -72.041 11.830 8.506 1.00 0.00 PROA
ATOM 1483 CG PHE 98 -72.673 10.891 6.700 1.00162.12 PROA
ATOM 1484 CD1 PHE 98 -72.302 10.219 5.558 1.00162.12 PROA
ATOM 1485 HD1 PHE 98 -71.329 9.756 5.471 1.00 0.00 PROA
ATOM 1486 CE1 PHE 98 -73.153 10.162 4.480 1.00162.12 PROA
ATOM 1487 HE1 PHE 98 -72.858 9.601 3.607 1.00 0.00 PROA
ATOM 1488 CZ PHE 98 -74.378 10.781 4.530 1.00162.12 PROA
ATOM 1489 HZ PHE 98 -75.034 10.777 3.682 1.00 0.00 PROA
ATOM 1490 CD2 PHE 98 -73.898 11.518 6.738 1.00162.12 PROA
ATOM 1491 HD2 PHE 98 -74.205 12.085 7.606 1.00 0.00 PROA
ATOM 1492 CE2 PHE 98 -74.752 11.463 5.662 1.00162.12 PROA
ATOM 1493 HE2 PHE 98 -75.703 11.987 5.702 1.00 0.00 PROA
ATOM 1494 C PHE 98 -71.402 8.517 7.820 1.00162.12 PROA
ATOM 1495 O PHE 98 -70.297 8.469 7.278 1.00162.12 PROA
ATOM 1496 N GLY 99 -72.266 7.464 7.796 1.00 90.31 PROA
ATOM 1497 HN GLY 99 -73.057 7.508 8.399 1.00 0.00 PROA
ATOM 1498 CA GLY 99 -72.190 6.337 6.892 1.00 90.31 PROA
ATOM 1499 HA1 GLY 99 -72.548 5.473 7.427 1.00 0.00 PROA
ATOM 1500 HA2 GLY 99 -71.161 6.207 6.583 1.00 0.00 PROA
ATOM 1501 C GLY 99 -72.982 6.409 5.603 1.00 90.31 PROA
ATOM 1502 O GLY 99 -72.460 6.165 4.515 1.00 90.31 PROA
ATOM 1503 N PHE 100 -74.291 6.748 5.700 1.00 88.44 PROA
ATOM 1504 HN PHE 100 -74.698 7.145 6.512 1.00 0.00 PROA
ATOM 1505 CA PHE 100 -75.189 6.564 4.584 1.00 88.44 PROA
ATOM 1506 HA PHE 100 -74.644 6.325 3.679 1.00 0.00 PROA
ATOM 1507 CB PHE 100 -76.194 5.424 4.871 1.00 88.44 PROA
ATOM 1508 HB1 PHE 100 -76.622 5.560 5.889 1.00 0.00 PROA
ATOM 1509 HB2 PHE 100 -75.677 4.445 4.843 1.00 0.00 PROA
ATOM 1510 CG PHE 100 -77.302 5.366 3.871 1.00 88.44 PROA
ATOM 1511 CD1 PHE 100 -77.070 5.078 2.545 1.00 88.44 PROA
ATOM 1512 HD1 PHE 100 -76.075 4.802 2.253 1.00 0.00 PROA
ATOM 1513 CE1 PHE 100 -78.115 5.014 1.650 1.00 88.44 PROA
ATOM 1514 HE1 PHE 100 -77.854 4.791 0.645 1.00 0.00 PROA
ATOM 1515 CZ PHE 100 -79.406 5.220 2.079 1.00 88.44 PROA
ATOM 1516 HZ PHE 100 -80.216 5.143 1.376 1.00 0.00 PROA
ATOM 1517 CD2 PHE 100 -78.601 5.552 4.291 1.00 88.44 PROA
ATOM 1518 HD2 PHE 100 -78.785 5.776 5.332 1.00 0.00 PROA
ATOM 1519 CE2 PHE 100 -79.651 5.487 3.404 1.00 88.44 PROA
ATOM 1520 HE2 PHE 100 -80.662 5.662 3.745 1.00 0.00 PROA
ATOM 1521 C PHE 100 -75.939 7.819 4.280 1.00 88.44 PROA
ATOM 1522 O PHE 100 -76.348 8.555 5.176 1.00 88.44 PROA
ATOM 1523 N GLY 101 -76.138 8.074 2.968 1.00 32.68 PROA
ATOM 1524 HN GLY 101 -75.819 7.440 2.261 1.00 0.00 PROA
ATOM 1525 CA GLY 101 -76.846 9.238 2.521 1.00 32.68 PROA
ATOM 1526 HA1 GLY 101 -76.206 10.024 2.263 1.00 0.00 PROA
ATOM 1527 HA2 GLY 101 -77.527 9.564 3.294 1.00 0.00 PROA
ATOM 1528 C GLY 101 -77.707 8.831 1.367 1.00 32.68 PROA
ATOM 1529 O GLY 101 -77.371 7.916 0.617 1.00 32.68 PROA
ATOM 1530 N LEU 102 -78.853 9.523 1.199 1.00126.55 PROA
ATOM 1531 HN LEU 102 -79.104 10.293 1.789 1.00 0.00 PROA
ATOM 1532 CA LEU 102 -79.767 9.188 0.148 1.00126.55 PROA
ATOM 1533 HA LEU 102 -79.338 8.470 -0.537 1.00 0.00 PROA
ATOM 1534 CB LEU 102 -81.099 8.667 0.727 1.00126.55 PROA
ATOM 1535 HB1 LEU 102 -81.659 9.504 1.199 1.00 0.00 PROA
ATOM 1536 HB2 LEU 102 -80.846 7.951 1.542 1.00 0.00 PROA
ATOM 1537 CG LEU 102 -82.024 7.929 -0.257 1.00126.55 PROA
ATOM 1538 HG LEU 102 -82.963 7.685 0.303 1.00 0.00 PROA
ATOM 1539 CD1 LEU 102 -82.434 8.815 -1.434 1.00126.55 PROA
ATOM 1540 HD11 LEU 102 -81.589 8.931 -2.119 1.00 0.00 PROA
ATOM 1541 HD12 LEU 102 -82.799 9.804 -1.083 1.00 0.00 PROA
ATOM 1542 HD13 LEU 102 -83.250 8.317 -1.997 1.00 0.00 PROA
ATOM 1543 CD2 LEU 102 -81.420 6.582 -0.686 1.00126.55 PROA
ATOM 1544 HD21 LEU 102 -81.611 5.810 0.082 1.00 0.00 PROA
ATOM 1545 HD22 LEU 102 -80.339 6.694 -0.868 1.00 0.00 PROA
ATOM 1546 HD23 LEU 102 -81.890 6.245 -1.631 1.00 0.00 PROA
ATOM 1547 C LEU 102 -80.021 10.462 -0.617 1.00126.55 PROA
ATOM 1548 O LEU 102 -80.407 11.475 -0.033 1.00126.55 PROA
ATOM 1549 N CYS 103 -79.779 10.450 -1.947 1.00 60.29 PROA
ATOM 1550 HN CYS 103 -79.434 9.641 -2.425 1.00 0.00 PROA
ATOM 1551 CA CYS 103 -79.995 11.616 -2.766 1.00 60.29 PROA
ATOM 1552 HA CYS 103 -79.527 12.424 -2.234 1.00 0.00 PROA
ATOM 1553 CB CYS 103 -79.304 11.536 -4.137 1.00 60.29 PROA
ATOM 1554 HB1 CYS 103 -79.668 12.490 -4.425 1.00 0.00 PROA
ATOM 1555 HB2 CYS 103 -79.603 10.697 -4.785 1.00 0.00 PROA
ATOM 1556 SG CYS 103 -77.505 11.713 -4.007 1.00 60.29 PROA
ATOM 1557 HG1 CYS 103 -77.341 10.528 -3.432 1.00 0.00 PROA
ATOM 1558 C CYS 103 -81.468 11.780 -3.008 1.00 60.29 PROA
ATOM 1559 O CYS 103 -82.158 10.833 -3.373 1.00 60.29 PROA
ATOM 1560 N PRO 104 -81.967 12.975 -2.817 1.00116.36 PROA
ATOM 1561 CD PRO 104 -81.365 13.894 -1.868 1.00116.36 PROA
ATOM 1562 HD1 PRO 104 -80.365 14.246 -2.211 1.00 0.00 PROA
ATOM 1563 HD2 PRO 104 -81.319 13.437 -0.858 1.00 0.00 PROA
ATOM 1564 CA PRO 104 -83.374 13.245 -3.013 1.00116.36 PROA
ATOM 1565 HA PRO 104 -83.952 12.389 -2.691 1.00 0.00 PROA
ATOM 1566 CB PRO 104 -83.697 14.458 -2.136 1.00116.36 PROA
ATOM 1567 HB1 PRO 104 -84.171 14.092 -1.194 1.00 0.00 PROA
ATOM 1568 HB2 PRO 104 -84.385 15.188 -2.608 1.00 0.00 PROA
ATOM 1569 CG PRO 104 -82.330 15.089 -1.826 1.00116.36 PROA
ATOM 1570 HG1 PRO 104 -82.055 15.809 -2.628 1.00 0.00 PROA
ATOM 1571 HG2 PRO 104 -82.330 15.595 -0.842 1.00 0.00 PROA
ATOM 1572 C PRO 104 -83.711 13.479 -4.457 1.00116.36 PROA
ATOM 1573 O PRO 104 -82.798 13.675 -5.257 1.00116.36 PROA
ATOM 1574 N PHE 105 -85.019 13.465 -4.794 1.00277.47 PROA
ATOM 1575 HN PHE 105 -85.693 13.363 -4.055 1.00 0.00 PROA
ATOM 1576 CA PHE 105 -85.521 13.702 -6.121 1.00277.47 PROA
ATOM 1577 HA PHE 105 -86.592 13.600 -6.106 1.00 0.00 PROA
ATOM 1578 CB PHE 105 -85.130 15.104 -6.659 1.00277.47 PROA
ATOM 1579 HB1 PHE 105 -84.039 15.003 -6.841 1.00 0.00 PROA
ATOM 1580 HB2 PHE 105 -85.034 15.961 -6.027 1.00 0.00 PROA
ATOM 1581 CG PHE 105 -85.701 15.343 -8.023 1.00277.47 PROA
ATOM 1582 CD1 PHE 105 -87.040 15.611 -8.201 1.00277.47 PROA
ATOM 1583 HD1 PHE 105 -87.725 15.586 -7.367 1.00 0.00 PROA
ATOM 1584 CE1 PHE 105 -87.555 15.832 -9.457 1.00277.47 PROA
ATOM 1585 HE1 PHE 105 -88.613 16.015 -9.587 1.00 0.00 PROA
ATOM 1586 CZ PHE 105 -86.732 15.790 -10.556 1.00277.47 PROA
ATOM 1587 HZ PHE 105 -87.129 15.860 -11.544 1.00 0.00 PROA
ATOM 1588 CD2 PHE 105 -84.884 15.309 -9.133 1.00277.47 PROA
ATOM 1589 HD2 PHE 105 -83.834 15.134 -9.018 1.00 0.00 PROA
ATOM 1590 CE2 PHE 105 -85.394 15.530 -10.393 1.00277.47 PROA
ATOM 1591 HE2 PHE 105 -84.757 15.483 -11.263 1.00 0.00 PROA
ATOM 1592 C PHE 105 -85.000 12.609 -7.021 1.00277.47 PROA
ATOM 1593 O PHE 105 -85.031 12.717 -8.244 1.00277.47 PROA
ATOM 1594 N ASP 106 -84.580 11.477 -6.421 1.00 87.58 PROA
ATOM 1595 HN ASP 106 -84.540 11.375 -5.431 1.00 0.00 PROA
ATOM 1596 CA ASP 106 -84.064 10.339 -7.140 1.00 87.58 PROA
ATOM 1597 HA ASP 106 -83.679 9.657 -6.395 1.00 0.00 PROA
ATOM 1598 CB ASP 106 -85.108 9.662 -8.045 1.00 87.58 PROA
ATOM 1599 HB1 ASP 106 -85.314 10.261 -8.957 1.00 0.00 PROA
ATOM 1600 HB2 ASP 106 -86.054 9.473 -7.530 1.00 0.00 PROA
ATOM 1601 CG ASP 106 -84.562 8.307 -8.473 1.00 87.58 PROA
ATOM 1602 OD1 ASP 106 -83.652 7.785 -7.773 1.00 87.58 PROA
ATOM 1603 OD2 ASP 106 -85.043 7.779 -9.511 1.00 87.58 PROA
ATOM 1604 C ASP 106 -82.892 10.741 -7.992 1.00 87.58 PROA
ATOM 1605 O ASP 106 -82.750 10.272 -9.121 1.00 87.58 PROA
ATOM 1606 N THR 107 -81.996 11.595 -7.456 1.00111.46 PROA
ATOM 1607 HN THR 107 -82.104 11.888 -6.514 1.00 0.00 PROA
ATOM 1608 CA THR 107 -80.852 12.075 -8.187 1.00111.46 PROA
ATOM 1609 HA THR 107 -81.118 12.178 -9.230 1.00 0.00 PROA
ATOM 1610 CB THR 107 -80.358 13.389 -7.666 1.00111.46 PROA
ATOM 1611 HB THR 107 -79.465 13.741 -8.206 1.00 0.00 PROA
ATOM 1612 OG1 THR 107 -79.996 13.246 -6.303 1.00111.46 PROA
ATOM 1613 HG1 THR 107 -80.849 13.350 -5.857 1.00 0.00 PROA
ATOM 1614 CG2 THR 107 -81.481 14.431 -7.799 1.00111.46 PROA
ATOM 1615 HG21 THR 107 -81.838 14.766 -6.834 1.00 0.00 PROA
ATOM 1616 HG22 THR 107 -82.323 13.996 -8.373 1.00 0.00 PROA
ATOM 1617 HG23 THR 107 -81.074 15.295 -8.356 1.00 0.00 PROA
ATOM 1618 C THR 107 -79.726 11.080 -8.107 1.00111.46 PROA
ATOM 1619 O THR 107 -79.772 10.131 -7.327 1.00111.46 PROA
ATOM 1620 N SER 108 -78.673 11.275 -8.937 1.00 44.14 PROA
ATOM 1621 HN SER 108 -78.619 12.037 -9.588 1.00 0.00 PROA
ATOM 1622 CA SER 108 -77.564 10.355 -8.953 1.00 44.14 PROA
ATOM 1623 HA SER 108 -77.878 9.408 -8.552 1.00 0.00 PROA
ATOM 1624 CB SER 108 -77.083 9.993 -10.370 1.00 44.14 PROA
ATOM 1625 HB1 SER 108 -77.959 9.623 -10.935 1.00 0.00 PROA
ATOM 1626 HB2 SER 108 -76.321 9.187 -10.334 1.00 0.00 PROA
ATOM 1627 OG SER 108 -76.600 11.152 -11.027 1.00 44.14 PROA
ATOM 1628 HG1 SER 108 -75.986 11.573 -10.409 1.00 0.00 PROA
ATOM 1629 C SER 108 -76.403 10.987 -8.245 1.00 44.14 PROA
ATOM 1630 O SER 108 -76.084 12.154 -8.474 1.00 44.14 PROA
ATOM 1631 N PRO 109 -75.771 10.242 -7.366 1.00174.68 PROA
ATOM 1632 CD PRO 109 -76.486 9.238 -6.593 1.00174.68 PROA
ATOM 1633 HD1 PRO 109 -76.348 8.241 -7.055 1.00 0.00 PROA
ATOM 1634 HD2 PRO 109 -77.568 9.467 -6.486 1.00 0.00 PROA
ATOM 1635 CA PRO 109 -74.654 10.784 -6.635 1.00174.68 PROA
ATOM 1636 HA PRO 109 -74.911 11.787 -6.320 1.00 0.00 PROA
ATOM 1637 CB PRO 109 -74.480 9.901 -5.398 1.00174.68 PROA
ATOM 1638 HB1 PRO 109 -74.274 10.567 -4.558 1.00 0.00 PROA
ATOM 1639 HB2 PRO 109 -73.691 9.153 -5.581 1.00 0.00 PROA
ATOM 1640 CG PRO 109 -75.873 9.286 -5.182 1.00174.68 PROA
ATOM 1641 HG1 PRO 109 -75.790 8.240 -4.831 1.00 0.00 PROA
ATOM 1642 HG2 PRO 109 -76.438 9.650 -4.363 1.00 0.00 PROA
ATOM 1643 C PRO 109 -73.398 10.882 -7.447 1.00174.68 PROA
ATOM 1644 O PRO 109 -72.996 9.883 -8.044 1.00174.68 PROA
ATOM 1645 N VAL 110 -72.731 12.057 -7.436 1.00106.33 PROA
ATOM 1646 HN VAL 110 -73.147 12.884 -7.044 1.00 0.00 PROA
ATOM 1647 CA VAL 110 -71.472 12.190 -8.114 1.00106.33 PROA
ATOM 1648 HA VAL 110 -71.213 11.281 -8.641 1.00 0.00 PROA
ATOM 1649 CB VAL 110 -71.418 13.329 -9.098 1.00106.33 PROA
ATOM 1650 HB VAL 110 -70.401 13.385 -9.542 1.00 0.00 PROA
ATOM 1651 CG1 VAL 110 -72.381 13.014 -10.252 1.00106.33 PROA
ATOM 1652 HG11 VAL 110 -73.420 12.920 -9.866 1.00 0.00 PROA
ATOM 1653 HG12 VAL 110 -72.104 12.051 -10.738 1.00 0.00 PROA
ATOM 1654 HG13 VAL 110 -72.369 13.819 -11.015 1.00 0.00 PROA
ATOM 1655 CG2 VAL 110 -71.749 14.641 -8.371 1.00106.33 PROA
ATOM 1656 HG21 VAL 110 -70.875 15.306 -8.270 1.00 0.00 PROA
ATOM 1657 HG22 VAL 110 -72.069 14.482 -7.357 1.00 0.00 PROA
ATOM 1658 HG23 VAL 110 -72.533 15.172 -8.958 1.00 0.00 PROA
ATOM 1659 C VAL 110 -70.452 12.416 -7.035 1.00106.33 PROA
ATOM 1660 O VAL 110 -70.558 13.362 -6.256 1.00106.33 PROA
ATOM 1661 N VAL 111 -69.426 11.539 -6.963 1.00 56.40 PROA
ATOM 1662 HN VAL 111 -69.332 10.853 -7.666 1.00 0.00 PROA
ATOM 1663 CA VAL 111 -68.480 11.618 -5.886 1.00 56.40 PROA
ATOM 1664 HA VAL 111 -68.839 12.265 -5.094 1.00 0.00 PROA
ATOM 1665 CB VAL 111 -68.193 10.267 -5.280 1.00 56.40 PROA
ATOM 1666 HB VAL 111 -67.773 9.573 -6.049 1.00 0.00 PROA
ATOM 1667 CG1 VAL 111 -67.134 10.406 -4.173 1.00 56.40 PROA
ATOM 1668 HG11 VAL 111 -67.433 11.196 -3.452 1.00 0.00 PROA
ATOM 1669 HG12 VAL 111 -66.130 10.654 -4.582 1.00 0.00 PROA
ATOM 1670 HG13 VAL 111 -67.042 9.451 -3.615 1.00 0.00 PROA
ATOM 1671 CG2 VAL 111 -69.529 9.666 -4.802 1.00 56.40 PROA
ATOM 1672 HG21 VAL 111 -69.835 8.814 -5.443 1.00 0.00 PROA
ATOM 1673 HG22 VAL 111 -70.346 10.408 -4.827 1.00 0.00 PROA
ATOM 1674 HG23 VAL 111 -69.438 9.316 -3.752 1.00 0.00 PROA
ATOM 1675 C VAL 111 -67.191 12.190 -6.388 1.00 56.40 PROA
ATOM 1676 O VAL 111 -66.655 11.756 -7.408 1.00 56.40 PROA
ATOM 1677 N LYS 112 -66.686 13.222 -5.675 1.00112.84 PROA
ATOM 1678 HN LYS 112 -67.185 13.636 -4.904 1.00 0.00 PROA
ATOM 1679 CA LYS 112 -65.411 13.804 -5.976 1.00112.84 PROA
ATOM 1680 HA LYS 112 -64.857 13.190 -6.672 1.00 0.00 PROA
ATOM 1681 CB LYS 112 -65.484 15.252 -6.485 1.00112.84 PROA
ATOM 1682 HB1 LYS 112 -64.442 15.594 -6.563 1.00 0.00 PROA
ATOM 1683 HB2 LYS 112 -66.049 15.901 -5.778 1.00 0.00 PROA
ATOM 1684 CG LYS 112 -66.081 15.383 -7.886 1.00112.84 PROA
ATOM 1685 HG1 LYS 112 -65.531 14.673 -8.548 1.00 0.00 PROA
ATOM 1686 HG2 LYS 112 -65.916 16.398 -8.295 1.00 0.00 PROA
ATOM 1687 CD LYS 112 -67.578 15.076 -7.946 1.00112.84 PROA
ATOM 1688 HD1 LYS 112 -68.099 15.778 -7.251 1.00 0.00 PROA
ATOM 1689 HD2 LYS 112 -67.877 14.074 -7.643 1.00 0.00 PROA
ATOM 1690 CE LYS 112 -68.180 15.227 -9.345 1.00112.84 PROA
ATOM 1691 HE1 LYS 112 -67.843 16.178 -9.814 1.00 0.00 PROA
ATOM 1692 HE2 LYS 112 -69.278 15.240 -9.333 1.00 0.00 PROA
ATOM 1693 NZ LYS 112 -67.751 14.108 -10.212 1.00112.84 PROA
ATOM 1694 HZ1 LYS 112 -67.890 13.180 -9.762 1.00 0.00 PROA
ATOM 1695 HZ2 LYS 112 -66.736 14.229 -10.435 1.00 0.00 PROA
ATOM 1696 HZ3 LYS 112 -68.272 14.192 -11.108 1.00 0.00 PROA
ATOM 1697 C LYS 112 -64.658 13.828 -4.685 1.00112.84 PROA
ATOM 1698 O LYS 112 -64.998 14.585 -3.777 1.00112.84 PROA
ATOM 1699 N GLY 113 -63.590 13.010 -4.574 1.00 27.82 PROA
ATOM 1700 HN GLY 113 -63.277 12.410 -5.308 1.00 0.00 PROA
ATOM 1701 CA GLY 113 -62.899 12.965 -3.320 1.00 27.82 PROA
ATOM 1702 HA1 GLY 113 -63.416 12.276 -2.672 1.00 0.00 PROA
ATOM 1703 HA2 GLY 113 -62.810 13.957 -2.897 1.00 0.00 PROA
ATOM 1704 C GLY 113 -61.501 12.469 -3.506 1.00 27.82 PROA
ATOM 1705 O GLY 113 -61.038 12.219 -4.618 1.00 27.82 PROA
ATOM 1706 N ARG 114 -60.803 12.316 -2.363 1.00131.17 PROA
ATOM 1707 HN ARG 114 -61.257 12.518 -1.498 1.00 0.00 PROA
ATOM 1708 CA ARG 114 -59.423 11.934 -2.298 1.00131.17 PROA
ATOM 1709 HA ARG 114 -58.847 12.642 -2.878 1.00 0.00 PROA
ATOM 1710 CB ARG 114 -58.951 11.850 -0.837 1.00131.17 PROA
ATOM 1711 HB1 ARG 114 -59.537 11.112 -0.265 1.00 0.00 PROA
ATOM 1712 HB2 ARG 114 -59.265 12.815 -0.363 1.00 0.00 PROA
ATOM 1713 CG ARG 114 -57.438 11.760 -0.641 1.00131.17 PROA
ATOM 1714 HG1 ARG 114 -57.014 10.916 -1.228 1.00 0.00 PROA
ATOM 1715 HG2 ARG 114 -57.270 11.552 0.440 1.00 0.00 PROA
ATOM 1716 CD ARG 114 -56.712 13.061 -0.979 1.00131.17 PROA
ATOM 1717 HD1 ARG 114 -57.204 13.919 -0.460 1.00 0.00 PROA
ATOM 1718 HD2 ARG 114 -56.745 13.290 -2.071 1.00 0.00 PROA
ATOM 1719 NE ARG 114 -55.313 12.951 -0.479 1.00131.17 PROA
ATOM 1720 HE ARG 114 -55.066 13.322 0.420 1.00 0.00 PROA
ATOM 1721 CZ ARG 114 -54.354 12.339 -1.234 1.00131.17 PROA
ATOM 1722 NH1 ARG 114 -54.679 11.780 -2.435 1.00131.17 PROA
ATOM 1723 HH11 ARG 114 -55.629 11.785 -2.748 1.00 0.00 PROA
ATOM 1724 HH12 ARG 114 -53.984 11.344 -2.988 1.00 0.00 PROA
ATOM 1725 NH2 ARG 114 -53.067 12.285 -0.787 1.00131.17 PROA
ATOM 1726 HH21 ARG 114 -52.882 12.812 0.050 1.00 0.00 PROA
ATOM 1727 HH22 ARG 114 -52.358 11.869 -1.344 1.00 0.00 PROA
ATOM 1728 C ARG 114 -59.247 10.568 -2.909 1.00131.17 PROA
ATOM 1729 O ARG 114 -58.361 10.374 -3.741 1.00131.17 PROA
ATOM 1730 N TYR 115 -60.088 9.586 -2.510 1.00 92.33 PROA
ATOM 1731 HN TYR 115 -60.856 9.764 -1.902 1.00 0.00 PROA
ATOM 1732 CA TYR 115 -59.979 8.232 -3.004 1.00 92.33 PROA
ATOM 1733 HA TYR 115 -59.621 8.266 -4.027 1.00 0.00 PROA
ATOM 1734 CB TYR 115 -59.029 7.358 -2.156 1.00 92.33 PROA
ATOM 1735 HB1 TYR 115 -57.992 7.748 -2.247 1.00 0.00 PROA
ATOM 1736 HB2 TYR 115 -59.021 6.299 -2.495 1.00 0.00 PROA
ATOM 1737 CG TYR 115 -59.411 7.424 -0.711 1.00 92.33 PROA
ATOM 1738 CD1 TYR 115 -59.250 8.593 -0.005 1.00 92.33 PROA
ATOM 1739 HD1 TYR 115 -58.680 9.366 -0.473 1.00 0.00 PROA
ATOM 1740 CE1 TYR 115 -59.585 8.667 1.326 1.00 92.33 PROA
ATOM 1741 HE1 TYR 115 -59.401 9.582 1.867 1.00 0.00 PROA
ATOM 1742 CZ TYR 115 -60.072 7.562 1.977 1.00 92.33 PROA
ATOM 1743 OH TYR 115 -60.418 7.633 3.343 1.00 92.33 PROA
ATOM 1744 HH TYR 115 -59.667 8.001 3.834 1.00 0.00 PROA
ATOM 1745 CD2 TYR 115 -59.878 6.315 -0.046 1.00 92.33 PROA
ATOM 1746 HD2 TYR 115 -59.980 5.370 -0.570 1.00 0.00 PROA
ATOM 1747 CE2 TYR 115 -60.213 6.384 1.287 1.00 92.33 PROA
ATOM 1748 HE2 TYR 115 -60.552 5.493 1.798 1.00 0.00 PROA
ATOM 1749 C TYR 115 -61.361 7.610 -3.060 1.00 92.33 PROA
ATOM 1750 O TYR 115 -62.312 8.199 -2.553 1.00 92.33 PROA
ATOM 1751 N ASN 116 -61.508 6.401 -3.675 1.00107.44 PROA
ATOM 1752 HN ASN 116 -60.693 5.953 -4.031 1.00 0.00 PROA
ATOM 1753 CA ASN 116 -62.799 5.757 -3.874 1.00107.44 PROA
ATOM 1754 HA ASN 116 -63.513 6.541 -4.049 1.00 0.00 PROA
ATOM 1755 CB ASN 116 -62.827 4.651 -4.924 1.00107.44 PROA
ATOM 1756 HB1 ASN 116 -63.813 4.131 -5.003 1.00 0.00 PROA
ATOM 1757 HB2 ASN 116 -62.047 3.876 -4.760 1.00 0.00 PROA
ATOM 1758 CG ASN 116 -62.567 5.238 -6.267 1.00107.44 PROA
ATOM 1759 OD1 ASN 116 -63.067 6.307 -6.611 1.00107.44 PROA
ATOM 1760 ND2 ASN 116 -61.719 4.515 -7.070 1.00107.44 PROA
ATOM 1761 HD22 ASN 116 -61.582 3.571 -6.803 1.00 0.00 PROA
ATOM 1762 C ASN 116 -63.211 4.931 -2.679 1.00107.44 PROA
ATOM 1763 O ASN 116 -62.777 3.786 -2.550 1.00107.44 PROA
ATOM 1764 N THR 117 -63.986 5.517 -1.746 1.00138.27 PROA
ATOM 1765 HN THR 117 -64.086 6.513 -1.766 1.00 0.00 PROA
ATOM 1766 CA THR 117 -64.619 4.898 -0.603 1.00138.27 PROA
ATOM 1767 HA THR 117 -64.115 3.963 -0.405 1.00 0.00 PROA
ATOM 1768 CB THR 117 -64.547 5.722 0.651 1.00138.27 PROA
ATOM 1769 HB THR 117 -65.100 5.253 1.505 1.00 0.00 PROA
ATOM 1770 OG1 THR 117 -65.093 7.012 0.423 1.00138.27 PROA
ATOM 1771 HG1 THR 117 -64.881 7.538 1.204 1.00 0.00 PROA
ATOM 1772 CG2 THR 117 -63.092 5.814 1.119 1.00138.27 PROA
ATOM 1773 HG21 THR 117 -62.469 6.132 0.260 1.00 0.00 PROA
ATOM 1774 HG22 THR 117 -62.747 4.831 1.498 1.00 0.00 PROA
ATOM 1775 HG23 THR 117 -62.984 6.556 1.935 1.00 0.00 PROA
ATOM 1776 C THR 117 -66.075 4.553 -0.774 1.00138.27 PROA
ATOM 1777 O THR 117 -66.667 3.967 0.133 1.00138.27 PROA
ATOM 1778 N THR 118 -66.739 4.996 -1.856 1.00161.45 PROA
ATOM 1779 HN THR 118 -66.324 5.366 -2.677 1.00 0.00 PROA
ATOM 1780 CA THR 118 -68.174 4.927 -1.805 1.00161.45 PROA
ATOM 1781 HA THR 118 -68.501 4.802 -0.791 1.00 0.00 PROA
ATOM 1782 CB THR 118 -68.809 6.212 -2.256 1.00161.45 PROA
ATOM 1783 HB THR 118 -68.356 7.075 -1.715 1.00 0.00 PROA
ATOM 1784 OG1 THR 118 -70.196 6.201 -1.970 1.00161.45 PROA
ATOM 1785 HG1 THR 118 -70.288 5.986 -1.032 1.00 0.00 PROA
ATOM 1786 CG2 THR 118 -68.580 6.382 -3.764 1.00161.45 PROA
ATOM 1787 HG21 THR 118 -68.769 5.510 -4.403 1.00 0.00 PROA
ATOM 1788 HG22 THR 118 -67.546 6.709 -3.910 1.00 0.00 PROA
ATOM 1789 HG23 THR 118 -69.167 7.232 -4.133 1.00 0.00 PROA
ATOM 1790 C THR 118 -68.774 3.799 -2.584 1.00161.45 PROA
ATOM 1791 O THR 118 -68.298 3.390 -3.642 1.00161.45 PROA
ATOM 1792 N LEU 119 -69.867 3.257 -2.007 1.00160.86 PROA
ATOM 1793 HN LEU 119 -70.180 3.605 -1.126 1.00 0.00 PROA
ATOM 1794 CA LEU 119 -70.664 2.216 -2.585 1.00160.86 PROA
ATOM 1795 HA LEU 119 -70.151 1.779 -3.429 1.00 0.00 PROA
ATOM 1796 CB LEU 119 -71.006 1.147 -1.530 1.00160.86 PROA
ATOM 1797 HB1 LEU 119 -71.624 1.596 -0.735 1.00 0.00 PROA
ATOM 1798 HB2 LEU 119 -70.051 0.811 -1.066 1.00 0.00 PROA
ATOM 1799 CG LEU 119 -71.753 -0.091 -2.049 1.00160.86 PROA
ATOM 1800 HG LEU 119 -71.834 -0.823 -1.224 1.00 0.00 PROA
ATOM 1801 CD1 LEU 119 -73.174 0.271 -2.492 1.00160.86 PROA
ATOM 1802 HD11 LEU 119 -73.204 0.556 -3.562 1.00 0.00 PROA
ATOM 1803 HD12 LEU 119 -73.610 1.088 -1.880 1.00 0.00 PROA
ATOM 1804 HD13 LEU 119 -73.833 -0.618 -2.385 1.00 0.00 PROA
ATOM 1805 CD2 LEU 119 -70.950 -0.830 -3.131 1.00160.86 PROA
ATOM 1806 HD21 LEU 119 -69.910 -1.017 -2.786 1.00 0.00 PROA
ATOM 1807 HD22 LEU 119 -70.909 -0.214 -4.045 1.00 0.00 PROA
ATOM 1808 HD23 LEU 119 -71.426 -1.807 -3.366 1.00 0.00 PROA
ATOM 1809 C LEU 119 -71.905 2.923 -3.059 1.00160.86 PROA
ATOM 1810 O LEU 119 -72.546 3.626 -2.281 1.00160.86 PROA
ATOM 1811 N LEU 120 -72.255 2.802 -4.365 1.00120.54 PROA
ATOM 1812 HN LEU 120 -71.758 2.234 -5.003 1.00 0.00 PROA
ATOM 1813 CA LEU 120 -73.402 3.516 -4.873 1.00120.54 PROA
ATOM 1814 HA LEU 120 -73.922 4.021 -4.071 1.00 0.00 PROA
ATOM 1815 CB LEU 120 -73.099 4.548 -5.981 1.00120.54 PROA
ATOM 1816 HB1 LEU 120 -74.000 4.775 -6.600 1.00 0.00 PROA
ATOM 1817 HB2 LEU 120 -72.335 4.075 -6.629 1.00 0.00 PROA
ATOM 1818 CG LEU 120 -72.599 5.925 -5.506 1.00120.54 PROA
ATOM 1819 HG LEU 120 -72.358 6.520 -6.424 1.00 0.00 PROA
ATOM 1820 CD1 LEU 120 -73.719 6.699 -4.796 1.00120.54 PROA
ATOM 1821 HD11 LEU 120 -74.113 6.057 -3.994 1.00 0.00 PROA
ATOM 1822 HD12 LEU 120 -74.539 6.859 -5.525 1.00 0.00 PROA
ATOM 1823 HD13 LEU 120 -73.283 7.643 -4.428 1.00 0.00 PROA
ATOM 1824 CD2 LEU 120 -71.330 5.829 -4.664 1.00120.54 PROA
ATOM 1825 HD21 LEU 120 -70.550 5.269 -5.211 1.00 0.00 PROA
ATOM 1826 HD22 LEU 120 -71.542 5.306 -3.719 1.00 0.00 PROA
ATOM 1827 HD23 LEU 120 -71.042 6.864 -4.389 1.00 0.00 PROA
ATOM 1828 C LEU 120 -74.423 2.599 -5.459 1.00120.54 PROA
ATOM 1829 O LEU 120 -74.106 1.649 -6.174 1.00120.54 PROA
ATOM 1830 N ASN 121 -75.701 2.878 -5.133 1.00 90.75 PROA
ATOM 1831 HN ASN 121 -75.936 3.611 -4.484 1.00 0.00 PROA
ATOM 1832 CA ASN 121 -76.806 2.181 -5.717 1.00 90.75 PROA
ATOM 1833 HA ASN 121 -76.538 1.855 -6.715 1.00 0.00 PROA
ATOM 1834 CB ASN 121 -77.275 0.972 -4.887 1.00 90.75 PROA
ATOM 1835 HB1 ASN 121 -76.355 0.365 -4.783 1.00 0.00 PROA
ATOM 1836 HB2 ASN 121 -78.096 0.396 -5.347 1.00 0.00 PROA
ATOM 1837 CG ASN 121 -77.604 1.454 -3.483 1.00 90.75 PROA
ATOM 1838 OD1 ASN 121 -76.715 1.832 -2.723 1.00 90.75 PROA
ATOM 1839 ND2 ASN 121 -78.916 1.449 -3.126 1.00 90.75 PROA
ATOM 1840 HD21 ASN 121 -79.147 1.852 -2.240 1.00 0.00 PROA
ATOM 1841 HD22 ASN 121 -79.609 1.197 -3.792 1.00 0.00 PROA
ATOM 1842 C ASN 121 -77.929 3.166 -5.846 1.00 90.75 PROA
ATOM 1843 O ASN 121 -78.459 3.664 -4.854 1.00 90.75 PROA
ATOM 1844 N GLY 122 -78.324 3.486 -7.091 1.00 22.40 PROA
ATOM 1845 HN GLY 122 -77.822 3.112 -7.862 1.00 0.00 PROA
ATOM 1846 CA GLY 122 -79.411 4.404 -7.279 1.00 22.40 PROA
ATOM 1847 HA1 GLY 122 -80.294 4.031 -6.779 1.00 0.00 PROA
ATOM 1848 HA2 GLY 122 -79.569 4.629 -8.310 1.00 0.00 PROA
ATOM 1849 C GLY 122 -79.034 5.711 -6.657 1.00 22.40 PROA
ATOM 1850 O GLY 122 -77.911 6.188 -6.803 1.00 22.40 PROA
ATOM 1851 N SER 123 -80.006 6.343 -5.970 1.00 84.01 PROA
ATOM 1852 HN SER 123 -80.952 6.007 -5.936 1.00 0.00 PROA
ATOM 1853 CA SER 123 -79.797 7.595 -5.305 1.00 84.01 PROA
ATOM 1854 HA SER 123 -79.257 8.253 -5.963 1.00 0.00 PROA
ATOM 1855 CB SER 123 -81.114 8.257 -4.868 1.00 84.01 PROA
ATOM 1856 HB1 SER 123 -81.763 8.373 -5.771 1.00 0.00 PROA
ATOM 1857 HB2 SER 123 -80.922 9.250 -4.447 1.00 0.00 PROA
ATOM 1858 OG SER 123 -81.764 7.446 -3.900 1.00 84.01 PROA
ATOM 1859 HG1 SER 123 -82.626 7.857 -3.785 1.00 0.00 PROA
ATOM 1860 C SER 123 -78.968 7.386 -4.068 1.00 84.01 PROA
ATOM 1861 O SER 123 -78.357 8.329 -3.570 1.00 84.01 PROA
ATOM 1862 N ALA 124 -78.947 6.150 -3.520 1.00 44.59 PROA
ATOM 1863 HN ALA 124 -79.358 5.374 -3.987 1.00 0.00 PROA
ATOM 1864 CA ALA 124 -78.264 5.876 -2.278 1.00 44.59 PROA
ATOM 1865 HA ALA 124 -78.378 6.724 -1.617 1.00 0.00 PROA
ATOM 1866 CB ALA 124 -78.791 4.618 -1.568 1.00 44.59 PROA
ATOM 1867 HB1 ALA 124 -79.337 4.000 -2.311 1.00 0.00 PROA
ATOM 1868 HB2 ALA 124 -79.500 4.856 -0.758 1.00 0.00 PROA
ATOM 1869 HB3 ALA 124 -77.988 3.967 -1.164 1.00 0.00 PROA
ATOM 1870 C ALA 124 -76.781 5.702 -2.462 1.00 44.59 PROA
ATOM 1871 O ALA 124 -76.317 5.196 -3.485 1.00 44.59 PROA
ATOM 1872 N PHE 125 -76.001 6.127 -1.437 1.00 70.51 PROA
ATOM 1873 HN PHE 125 -76.401 6.537 -0.616 1.00 0.00 PROA
ATOM 1874 CA PHE 125 -74.567 5.976 -1.430 1.00 70.51 PROA
ATOM 1875 HA PHE 125 -74.314 5.133 -2.052 1.00 0.00 PROA
ATOM 1876 CB PHE 125 -73.800 7.230 -1.899 1.00 70.51 PROA
ATOM 1877 HB1 PHE 125 -74.286 7.644 -2.781 1.00 0.00 PROA
ATOM 1878 HB2 PHE 125 -72.708 7.086 -2.024 1.00 0.00 PROA
ATOM 1879 CG PHE 125 -74.089 8.371 -0.982 1.00 70.51 PROA
ATOM 1880 CD1 PHE 125 -75.250 9.100 -1.112 1.00 70.51 PROA
ATOM 1881 HD1 PHE 125 -75.966 8.846 -1.884 1.00 0.00 PROA
ATOM 1882 CE1 PHE 125 -75.524 10.157 -0.275 1.00 70.51 PROA
ATOM 1883 HE1 PHE 125 -76.428 10.738 -0.408 1.00 0.00 PROA
ATOM 1884 CZ PHE 125 -74.628 10.504 0.706 1.00 70.51 PROA
ATOM 1885 HZ PHE 125 -74.812 11.364 1.340 1.00 0.00 PROA
ATOM 1886 CD2 PHE 125 -73.193 8.733 -0.003 1.00 70.51 PROA
ATOM 1887 HD2 PHE 125 -72.266 8.181 0.099 1.00 0.00 PROA
ATOM 1888 CE2 PHE 125 -73.462 9.790 0.839 1.00 70.51 PROA
ATOM 1889 HE2 PHE 125 -72.740 10.067 1.587 1.00 0.00 PROA
ATOM 1890 C PHE 125 -74.117 5.647 -0.031 1.00 70.51 PROA
ATOM 1891 O PHE 125 -74.776 6.005 0.945 1.00 70.51 PROA
ATOM 1892 N TYR 126 -72.972 4.934 0.100 1.00 59.11 PROA
ATOM 1893 HN TYR 126 -72.509 4.587 -0.724 1.00 0.00 PROA
ATOM 1894 CA TYR 126 -72.481 4.550 1.398 1.00 59.11 PROA
ATOM 1895 HA TYR 126 -72.982 5.113 2.175 1.00 0.00 PROA
ATOM 1896 CB TYR 126 -72.623 3.037 1.634 1.00 59.11 PROA
ATOM 1897 HB1 TYR 126 -71.962 2.456 0.972 1.00 0.00 PROA
ATOM 1898 HB2 TYR 126 -73.672 2.717 1.441 1.00 0.00 PROA
ATOM 1899 CG TYR 126 -72.271 2.718 3.043 1.00 59.11 PROA
ATOM 1900 CD1 TYR 126 -73.232 2.777 4.023 1.00 59.11 PROA
ATOM 1901 HD1 TYR 126 -74.247 3.043 3.760 1.00 0.00 PROA
ATOM 1902 CE1 TYR 126 -72.924 2.480 5.328 1.00 59.11 PROA
ATOM 1903 HE1 TYR 126 -73.688 2.495 6.085 1.00 0.00 PROA
ATOM 1904 CZ TYR 126 -71.640 2.120 5.662 1.00 59.11 PROA
ATOM 1905 OH TYR 126 -71.324 1.816 7.001 1.00 59.11 PROA
ATOM 1906 HH TYR 126 -72.148 1.900 7.460 1.00 0.00 PROA
ATOM 1907 CD2 TYR 126 -70.994 2.358 3.389 1.00 59.11 PROA
ATOM 1908 HD2 TYR 126 -70.329 2.560 2.601 1.00 0.00 PROA
ATOM 1909 CE2 TYR 126 -70.670 2.058 4.691 1.00 59.11 PROA
ATOM 1910 HE2 TYR 126 -69.665 1.810 4.993 1.00 0.00 PROA
ATOM 1911 C TYR 126 -71.015 4.869 1.479 1.00 59.11 PROA
ATOM 1912 O TYR 126 -70.239 4.523 0.590 1.00 59.11 PROA
ATOM 1913 N LEU 127 -70.592 5.531 2.575 1.00 59.08 PROA
ATOM 1914 HN LEU 127 -71.200 5.792 3.331 1.00 0.00 PROA
ATOM 1915 CA LEU 127 -69.198 5.825 2.742 1.00 59.08 PROA
ATOM 1916 HA LEU 127 -68.665 5.776 1.802 1.00 0.00 PROA
ATOM 1917 CB LEU 127 -68.918 7.179 3.410 1.00 59.08 PROA
ATOM 1918 HB1 LEU 127 -67.819 7.283 3.531 1.00 0.00 PROA
ATOM 1919 HB2 LEU 127 -69.413 7.242 4.404 1.00 0.00 PROA
ATOM 1920 CG LEU 127 -69.372 8.365 2.542 1.00 59.08 PROA
ATOM 1921 HG LEU 127 -70.490 8.343 2.484 1.00 0.00 PROA
ATOM 1922 CD1 LEU 127 -68.993 9.704 3.190 1.00 59.08 PROA
ATOM 1923 HD11 LEU 127 -67.916 9.706 3.464 1.00 0.00 PROA
ATOM 1924 HD12 LEU 127 -69.590 9.892 4.107 1.00 0.00 PROA
ATOM 1925 HD13 LEU 127 -69.153 10.514 2.453 1.00 0.00 PROA
ATOM 1926 CD2 LEU 127 -68.863 8.229 1.095 1.00 59.08 PROA
ATOM 1927 HD21 LEU 127 -69.384 7.401 0.570 1.00 0.00 PROA
ATOM 1928 HD22 LEU 127 -67.767 8.037 1.088 1.00 0.00 PROA
ATOM 1929 HD23 LEU 127 -69.056 9.164 0.526 1.00 0.00 PROA
ATOM 1930 C LEU 127 -68.632 4.732 3.593 1.00 59.08 PROA
ATOM 1931 O LEU 127 -68.969 4.607 4.771 1.00 59.08 PROA
ATOM 1932 N VAL 128 -67.750 3.901 2.997 1.00 60.16 PROA
ATOM 1933 HN VAL 128 -67.447 4.028 2.050 1.00 0.00 PROA
ATOM 1934 CA VAL 128 -67.206 2.787 3.722 1.00 60.16 PROA
ATOM 1935 HA VAL 128 -67.791 2.575 4.601 1.00 0.00 PROA
ATOM 1936 CB VAL 128 -67.119 1.534 2.897 1.00 60.16 PROA
ATOM 1937 HB VAL 128 -66.455 1.698 2.012 1.00 0.00 PROA
ATOM 1938 CG1 VAL 128 -66.515 0.422 3.768 1.00 60.16 PROA
ATOM 1939 HG11 VAL 128 -66.946 0.441 4.791 1.00 0.00 PROA
ATOM 1940 HG12 VAL 128 -65.411 0.539 3.846 1.00 0.00 PROA
ATOM 1941 HG13 VAL 128 -66.699 -0.575 3.348 1.00 0.00 PROA
ATOM 1942 CG2 VAL 128 -68.508 1.199 2.326 1.00 60.16 PROA
ATOM 1943 HG21 VAL 128 -68.844 1.981 1.615 1.00 0.00 PROA
ATOM 1944 HG22 VAL 128 -69.176 0.907 3.140 1.00 0.00 PROA
ATOM 1945 HG23 VAL 128 -68.433 0.266 1.736 1.00 0.00 PROA
ATOM 1946 C VAL 128 -65.817 3.138 4.160 1.00 60.16 PROA
ATOM 1947 O VAL 128 -64.947 3.436 3.346 1.00 60.16 PROA
ATOM 1948 N CYS 129 -65.608 3.129 5.491 1.00126.60 PROA
ATOM 1949 HN CYS 129 -66.367 2.888 6.088 1.00 0.00 PROA
ATOM 1950 CA CYS 129 -64.362 3.379 6.154 1.00126.60 PROA
ATOM 1951 HA CYS 129 -64.577 3.557 7.197 1.00 0.00 PROA
ATOM 1952 CB CYS 129 -63.397 2.205 5.994 1.00126.60 PROA
ATOM 1953 HB1 CYS 129 -62.966 2.162 4.974 1.00 0.00 PROA
ATOM 1954 HB2 CYS 129 -63.983 1.264 6.103 1.00 0.00 PROA
ATOM 1955 SG CYS 129 -62.112 2.244 7.254 1.00126.60 PROA
ATOM 1956 HG1 CYS 129 -61.281 3.002 6.543 1.00 0.00 PROA
ATOM 1957 C CYS 129 -63.706 4.622 5.607 1.00126.60 PROA
ATOM 1958 O CYS 129 -62.537 4.540 5.228 1.00126.60 PROA
ATOM 1959 N PRO 130 -64.355 5.762 5.475 1.00137.80 PROA
ATOM 1960 CD PRO 130 -65.756 5.992 5.798 1.00137.80 PROA
ATOM 1961 HD1 PRO 130 -65.990 5.658 6.831 1.00 0.00 PROA
ATOM 1962 HD2 PRO 130 -66.418 5.507 5.054 1.00 0.00 PROA
ATOM 1963 CA PRO 130 -63.701 6.942 4.975 1.00137.80 PROA
ATOM 1964 HA PRO 130 -63.122 6.718 4.091 1.00 0.00 PROA
ATOM 1965 CB PRO 130 -64.832 7.923 4.665 1.00137.80 PROA
ATOM 1966 HB1 PRO 130 -65.184 7.752 3.623 1.00 0.00 PROA
ATOM 1967 HB2 PRO 130 -64.568 8.992 4.750 1.00 0.00 PROA
ATOM 1968 CG PRO 130 -65.949 7.509 5.641 1.00137.80 PROA
ATOM 1969 HG1 PRO 130 -65.708 8.007 6.603 1.00 0.00 PROA
ATOM 1970 HG2 PRO 130 -66.961 7.809 5.324 1.00 0.00 PROA
ATOM 1971 C PRO 130 -62.755 7.514 5.984 1.00137.80 PROA
ATOM 1972 O PRO 130 -63.100 8.528 6.588 1.00137.80 PROA
ATOM 1973 N ILE 131 -61.527 6.992 6.115 1.00141.90 PROA
ATOM 1974 HN ILE 131 -61.253 6.150 5.653 1.00 0.00 PROA
ATOM 1975 CA ILE 131 -60.685 7.601 7.099 1.00141.90 PROA
ATOM 1976 HA ILE 131 -61.209 8.317 7.717 1.00 0.00 PROA
ATOM 1977 CB ILE 131 -60.100 6.643 8.104 1.00141.90 PROA
ATOM 1978 HB ILE 131 -59.426 7.216 8.792 1.00 0.00 PROA
ATOM 1979 CG2 ILE 131 -61.258 6.108 8.961 1.00141.90 PROA
ATOM 1980 HG21 ILE 131 -61.899 5.433 8.355 1.00 0.00 PROA
ATOM 1981 HG22 ILE 131 -61.887 6.937 9.344 1.00 0.00 PROA
ATOM 1982 HG23 ILE 131 -60.870 5.525 9.820 1.00 0.00 PROA
ATOM 1983 CG1 ILE 131 -59.272 5.538 7.443 1.00141.90 PROA
ATOM 1984 HG11 ILE 131 -58.448 5.949 6.827 1.00 0.00 PROA
ATOM 1985 HG12 ILE 131 -59.974 4.959 6.814 1.00 0.00 PROA
ATOM 1986 CD ILE 131 -58.606 4.627 8.476 1.00141.90 PROA
ATOM 1987 HD1 ILE 131 -59.273 3.778 8.741 1.00 0.00 PROA
ATOM 1988 HD2 ILE 131 -58.378 5.192 9.403 1.00 0.00 PROA
ATOM 1989 HD3 ILE 131 -57.650 4.212 8.091 1.00 0.00 PROA
ATOM 1990 C ILE 131 -59.646 8.388 6.375 1.00141.90 PROA
ATOM 1991 O ILE 131 -58.846 7.855 5.606 1.00141.90 PROA
ATOM 1992 N GLY 132 -59.687 9.719 6.594 1.00 33.53 PROA
ATOM 1993 HN GLY 132 -60.309 10.086 7.293 1.00 0.00 PROA
ATOM 1994 CA GLY 132 -58.785 10.651 5.982 1.00 33.53 PROA
ATOM 1995 HA1 GLY 132 -57.844 10.178 5.755 1.00 0.00 PROA
ATOM 1996 HA2 GLY 132 -58.661 11.473 6.667 1.00 0.00 PROA
[truncated: 29,534 more rows]
